# Supplementary material for: Bis[2-(1H-benzotriazol-1-yl)acetonitrile-κN 3]dibromidocopper(II)
Source: Acta Crystallogr Sect E Struct Rep Online. 2008 Jul 5;64(Pt 8):m998. doi: 10.1107/S1600536808019260 (PMC2961923; doi:10.1107/S1600536808019260)
Supplement: Supplementary file 2 [file e-64-0m998-Isup2.hkl]

# 
# h,k,l, Fc-squared, Fo-squared, sigma(Fo-squared) and status flag 
# 
data_I
_shelx_title ' 1 in P1                         P-1' 
_shelx_refln_list_code          4 
_shelx_F_calc_maximum      117.39 
_exptl_crystal_F_000       263.00 
_reflns_d_resolution_high  0.7701 
 
loop_ 
 _symmetry_equiv_pos_as_xyz 
 'x, y, z' 
 '-x, -y, -z' 
 
_cell_length_a     7.9034 
_cell_length_b     8.1434 
_cell_length_c     8.7849 
_cell_angle_alpha 116.040 
_cell_angle_beta  105.860 
_cell_angle_gamma 100.740 
 
_shelx_F_squared_multiplier     1.000 
 
loop_ 
 _refln_index_h 
 _refln_index_k 
 _refln_index_l 
 _refln_F_squared_calc 
 _refln_F_squared_meas 
 _refln_F_squared_sigma 
 _refln_observed_status 
   2   0   0       21.15       17.17      1.22 o 
   3   0   0      153.73       46.97      5.59 o 
   4   0   0      888.31      773.21     79.51 o 
   5   0   0        4.56       13.41      0.90 o 
   6   0   0      155.59      155.34     10.23 o 
   7   0   0      411.96      442.02     25.53 o 
   8   0   0      252.93      221.01     16.55 o 
   9   0   0       40.53       27.05      5.14 o 
  -9   1   0        4.87       23.04      6.07 o 
  -8   1   0        5.00        8.95      3.41 o 
  -7   1   0      129.79      122.92     26.74 o 
  -6   1   0      810.16      823.36     68.20 o 
  -5   1   0     1713.12     1838.00     71.57 o 
  -4   1   0      477.43      573.40     23.35 o 
  -3   1   0       24.00       11.59      1.27 o 
  -2   1   0     2841.03     6133.74     53.96 o 
  -1   1   0      535.58     1310.42     10.12 o 
   1   1   0     3216.24     3319.77    175.55 o 
   2   1   0     2695.50     2638.25    122.44 o 
   3   1   0      593.14      667.42     12.85 o 
   4   1   0      159.65      128.31      4.51 o 
   5   1   0      159.83      127.57      4.22 o 
   6   1   0        8.43       13.20      3.05 o 
   7   1   0      172.34      174.71     12.31 o 
   8   1   0      236.18      237.09     17.75 o 
  -9   2   0        2.93       -2.33      3.48 o 
  -8   2   0       68.29       79.01      9.50 o 
  -7   2   0        0.80        7.71      3.44 o 
  -6   2   0      302.09      329.59     17.19 o 
  -5   2   0     1514.20     1759.96    221.40 o 
  -4   2   0     9868.79    11421.56    418.33 o 
  -3   2   0     1903.70     2163.54     53.39 o 
  -2   2   0      590.94      663.30     12.68 o 
  -1   2   0     1360.06      960.05     15.81 o 
   0   2   0     4410.79     4025.43    236.83 o 
   1   2   0      643.88      992.08     43.93 o 
   2   2   0     2102.73     2170.26     45.48 o 
   3   2   0     1857.51     1763.08     42.32 o 
   4   2   0     1337.24     1362.49     39.58 o 
   5   2   0       64.53       63.72      7.74 o 
   6   2   0        0.91       -2.91      2.91 o 
   7   2   0       30.34       30.01      4.43 o 
   8   2   0        0.65        4.34      3.64 o 
  -9   3   0      110.61      123.73     30.37 o 
  -8   3   0       49.80       61.92      8.10 o 
  -7   3   0        4.69       -2.23      2.58 o 
  -6   3   0       37.96       71.82      6.69 o 
  -5   3   0       43.88       82.55      6.59 o 
  -4   3   0      296.04      210.66      5.93 o 
  -3   3   0     3053.03     2894.69     76.14 o 
  -2   3   0     2221.45     2211.07     39.91 o 
  -1   3   0      302.99      373.79      8.34 o 
   0   3   0      324.48      173.27      4.02 o 
   1   3   0      532.43      364.31      7.38 o 
   2   3   0       17.23       63.29      3.68 o 
   3   3   0      563.73      611.12     16.25 o 
   4   3   0     1087.14     1151.57     52.51 o 
   5   3   0      450.74      441.63     49.48 o 
   6   3   0       56.75       55.16      4.69 o 
   7   3   0        6.09        0.24      1.99 o 
  -9   4   0      161.81      181.22     15.79 o 
  -8   4   0      827.82      855.73     47.45 o 
  -7   4   0      171.87      188.26     11.67 o 
  -6   4   0      208.71      207.62     11.43 o 
  -5   4   0      197.99      146.77      3.45 o 
  -4   4   0      188.65      131.62      4.14 o 
  -3   4   0      934.15     1104.79     23.10 o 
  -2   4   0     2165.24     2114.63     47.42 o 
  -1   4   0     1821.05     1521.71     30.34 o 
   0   4   0     2177.94     2525.67     56.31 o 
   1   4   0        8.70        3.60      1.02 o 
   2   4   0      287.92      233.87     10.36 o 
   3   4   0        2.67        5.87      1.43 o 
   4   4   0      144.07      163.70      7.61 o 
   5   4   0      372.74      382.26     36.38 o 
   6   4   0      273.55      255.73     20.14 o 
  -9   5   0       38.43       27.18     12.61 o 
  -8   5   0       87.45      108.79     13.85 o 
  -7   5   0      431.30      442.86     24.50 o 
  -6   5   0      579.40      589.29     40.59 o 
  -5   5   0      165.58      191.57      6.84 o 
  -4   5   0      195.79      146.02      4.61 o 
  -3   5   0      733.42      685.40     16.55 o 
  -2   5   0       80.72      126.47      5.66 o 
  -1   5   0     1426.11     1450.11     33.59 o 
   0   5   0     1486.52     1509.86     38.01 o 
   1   5   0     1169.35     1191.22     31.45 o 
   2   5   0      406.75      434.86     19.50 o 
   3   5   0        1.72        9.81      3.37 o 
   4   5   0        3.13       10.60      2.73 o 
   5   5   0       48.07       32.82      7.42 o 
  -9   6   0        7.57       27.09      7.05 o 
  -8   6   0        2.82       10.69      8.60 o 
  -7   6   0      316.05      317.57     19.60 o 
  -6   6   0      711.66      737.34     50.77 o 
  -5   6   0      227.86      219.24     12.59 o 
  -4   6   0      245.27      256.54      8.41 o 
  -3   6   0        6.42        2.66      1.57 o 
  -2   6   0      188.77      151.86      5.43 o 
  -1   6   0       19.89       39.15      3.17 o 
   0   6   0      666.73      722.81     20.31 o 
   1   6   0     1162.05     1236.71     37.80 o 
   2   6   0      723.31      747.12     31.61 o 
   3   6   0      212.46      228.75     21.11 o 
   4   6   0        0.82        7.84      3.73 o 
  -8   7   0       19.27       37.31      6.69 o 
  -7   7   0       97.00      104.21     12.66 o 
  -6   7   0       10.81       16.48      6.07 o 
  -5   7   0      564.25      557.35     18.26 o 
  -4   7   0      939.50      944.64     29.80 o 
  -3   7   0      901.78      923.89     28.54 o 
  -2   7   0      303.38      297.26     10.10 o 
  -1   7   0       22.69       23.00      2.30 o 
   0   7   0       15.92       21.70      3.83 o 
   1   7   0       81.82       59.27     14.04 o 
   2   7   0       83.96       93.95      9.21 o 
   3   7   0      151.55      165.52     20.06 o 
  -7   8   0        0.74        7.53      3.49 o 
  -6   8   0       15.66       26.15      4.70 o 
  -5   8   0      114.93       85.49      5.26 o 
  -4   8   0      655.39      575.37     20.02 o 
  -3   8   0      570.99      574.93     27.77 o 
  -2   8   0      290.41      306.26     18.27 o 
  -1   8   0      119.37      108.19      9.12 o 
   0   8   0       21.00       29.53      4.61 o 
   1   8   0       36.51       61.03      9.84 o 
   2   8   0        7.04        5.16      5.73 o 
  -5   9   0       15.75       29.65      5.09 o 
  -4   9   0       57.37       67.12      7.25 o 
  -3   9   0       41.91       35.64      5.65 o 
  -2   9   0      146.75      138.49     18.34 o 
  -1   9   0      236.89      253.11     24.45 o 
   0  -9   1      156.10      155.21     19.01 o 
   1  -9   1      547.43      526.66     51.00 o 
   2  -9   1      320.69      308.79     27.41 o 
   3  -9   1       27.94       26.08      5.83 o 
   4  -9   1        3.57       12.05      3.54 o 
   5  -9   1       17.87       29.80      5.73 o 
   6  -9   1        7.21        2.39      4.11 o 
  -2  -8   1        1.94        9.17      6.49 o 
  -1  -8   1        7.18        2.96      4.11 o 
   0  -8   1       54.89       43.35      7.02 o 
   1  -8   1      322.92      335.31     13.22 o 
   2  -8   1      719.91      731.39     25.04 o 
   3  -8   1      394.69      389.03     16.88 o 
   4  -8   1       17.75       18.83      2.52 o 
   5  -8   1        8.54       13.63      3.77 o 
   6  -8   1        4.18       11.32      3.92 o 
   7  -8   1       12.69       14.65      4.08 o 
   8  -8   1       56.42       59.96      9.94 o 
  -4  -7   1      131.82      134.39     15.19 o 
  -3  -7   1      509.43      521.98     39.64 o 
  -2  -7   1      186.62      210.89      9.55 o 
  -1  -7   1        1.11        5.09      1.68 o 
   0  -7   1       65.02       63.08      4.44 o 
   1  -7   1       41.34       36.73      2.98 o 
   2  -7   1      180.54      189.85     14.53 o 
   3  -7   1      803.59      788.76     33.10 o 
   4  -7   1     1201.54     1214.78     38.80 o 
   5  -7   1      260.62      246.69      9.18 o 
   6  -7   1       15.53       26.24      4.56 o 
   7  -7   1        5.56       21.84      5.16 o 
   8  -7   1        4.41       15.21      4.29 o 
  -5  -6   1       12.53       -0.19      2.87 o 
  -4  -6   1       69.60       61.86      5.25 o 
  -3  -6   1      288.37      330.55     13.76 o 
  -2  -6   1      580.64      642.58     21.28 o 
  -1  -6   1      490.79      501.80     16.16 o 
   0  -6   1      146.05      181.52      6.50 o 
   1  -6   1       91.88       51.14      2.90 o 
   2  -6   1       62.01       33.02      2.43 o 
   3  -6   1        6.94       13.95      1.76 o 
   4  -6   1      478.47      468.91     13.17 o 
   5  -6   1     1015.72     1003.77     49.64 o 
   6  -6   1      293.86      293.25     16.80 o 
   7  -6   1       62.24       63.42      7.75 o 
   8  -6   1       24.98       48.35     10.79 o 
   9  -6   1        2.33        9.98      4.56 o 
  -6  -5   1       46.03       35.34      5.92 o 
  -5  -5   1        0.15       -0.68      1.66 o 
  -4  -5   1       68.80       88.99      5.64 o 
  -3  -5   1       54.80       51.87      8.67 o 
  -2  -5   1      999.84     1068.00     29.36 o 
  -1  -5   1     2300.34     2413.29     87.22 o 
   0  -5   1     1703.36     1654.04    138.20 o 
   1  -5   1      428.72      442.10     18.48 o 
   2  -5   1      308.12      259.33      6.94 o 
   3  -5   1      277.22      167.27      5.22 o 
   4  -5   1      103.69       92.09      3.43 o 
   5  -5   1      191.81      190.59      6.83 o 
   6  -5   1     1016.84     1025.36     43.89 o 
   7  -5   1      656.20      680.10     41.21 o 
   8  -5   1      515.55      477.01     47.09 o 
   9  -5   1        3.37        3.47      3.88 o 
  -7  -4   1      132.33      115.30     10.51 o 
  -6  -4   1      239.91      251.73     17.26 o 
  -5  -4   1       49.07       45.69      6.23 o 
  -4  -4   1      110.97      147.05      6.91 o 
  -3  -4   1        2.99       10.93      2.36 o 
  -2  -4   1       64.26       37.22      3.12 o 
  -1  -4   1       26.20       22.46      2.13 o 
   0  -4   1     1237.47      995.52     24.27 o 
   1  -4   1     3874.54     3512.14    123.95 o 
   2  -4   1     1264.15     1267.12     24.63 o 
   3  -4   1      135.74      239.70     10.84 o 
   4  -4   1      121.65       54.79      3.36 o 
   5  -4   1        7.73       13.58      2.49 o 
   6  -4   1      940.47     1069.11     45.54 o 
   7  -4   1      236.81      236.06     16.20 o 
   8  -4   1       87.18      115.34     12.70 o 
   9  -4   1      107.07       96.31     11.02 o 
  -8  -3   1        0.08        1.87      5.73 o 
  -7  -3   1        8.55        8.90      3.53 o 
  -6  -3   1      472.12      444.21     35.79 o 
  -5  -3   1     1255.50     1314.15    101.98 o 
  -4  -3   1      728.21      797.16     25.37 o 
  -3  -3   1      192.89      233.30     28.13 o 
  -2  -3   1     1074.44     1046.12     38.25 o 
  -1  -3   1      799.29      582.09     13.91 o 
   0  -3   1      146.97      328.07     15.58 o 
   1  -3   1     2315.93     2717.44     60.65 o 
   2  -3   1     7819.36     9055.63    343.28 o 
   3  -3   1     3978.59     4104.71     76.48 o 
   4  -3   1     3288.27     4438.05    268.39 o 
   5  -3   1        6.52       -0.01      1.91 o 
   6  -3   1     1104.75     1153.23     94.42 o 
   7  -3   1        3.46       17.22     14.52 o 
   8  -3   1       66.60       80.21     10.17 o 
   9  -3   1      116.19      129.15     13.07 o 
  -8  -2   1       32.86       17.00      4.54 o 
  -7  -2   1        7.03        2.71      2.67 o 
  -6  -2   1       47.04       53.40      5.08 o 
  -5  -2   1      150.27      143.05      6.79 o 
  -4  -2   1     1176.00     1036.42     48.52 o 
  -3  -2   1     2176.67     2132.55     48.43 o 
  -2  -2   1     1593.81     1743.62     39.84 o 
  -1  -2   1      885.61     1786.59     27.17 o 
   0  -2   1       64.15       37.68      1.30 o 
   1  -2   1      355.59      178.24      7.07 o 
   2  -2   1     6634.06     9713.02    182.91 o 
   3  -2   1     2852.90     3014.88     41.26 o 
   4  -2   1      387.32      187.43      8.31 o 
   5  -2   1      381.42      364.14     29.51 o 
   6  -2   1        2.96        4.73      2.95 o 
   7  -2   1        6.96       10.27      4.25 o 
   8  -2   1        7.48       12.87      4.47 o 
   9  -2   1        4.59        4.85      6.26 o 
  -9  -1   1      259.00      258.80     20.95 o 
  -8  -1   1       28.79       37.79      5.66 o 
  -7  -1   1        6.50        3.69      2.57 o 
  -6  -1   1       82.05       73.29      3.32 o 
  -5  -1   1       64.06       48.71      2.16 o 
  -4  -1   1      242.01      333.23     14.61 o 
  -3  -1   1     2512.00     2795.21    116.08 o 
  -2  -1   1    13780.77     8569.30   1020.04 o 
  -1  -1   1     4474.33     5202.52    105.09 o 
   1  -1   1      233.98       25.48      0.47 o 
   2  -1   1     8568.45    10014.77    163.28 o 
   3  -1   1       56.97       35.49      1.27 o 
   4  -1   1      725.30      735.62     43.79 o 
   5  -1   1     1633.84     1619.89    116.43 o 
   6  -1   1      971.44      973.37     45.46 o 
   7  -1   1       22.76       27.33      4.87 o 
   8  -1   1        3.70       -1.92      3.63 o 
   9  -1   1        0.61       -0.29      3.25 o 
  -9   0   1       24.95       22.82     11.75 o 
  -8   0   1      262.62      241.79     20.92 o 
  -7   0   1      644.37      666.59    143.75 o 
  -6   0   1      382.71      420.06     77.99 o 
  -5   0   1        7.19        3.57      0.69 o 
  -4   0   1      127.63       27.01      2.17 o 
  -3   0   1        2.67       39.01      1.50 o 
  -2   0   1     3840.99     5212.60    102.13 o 
  -1   0   1     3921.82     3394.92     30.70 o 
   1   0   1     1614.40     1951.23     34.34 o 
   2   0   1      330.42      234.41     10.63 o 
   3   0   1      182.44       62.08      1.87 o 
   4   0   1       15.31       -0.09      0.72 o 
   5   0   1       88.33       98.79      2.90 o 
   6   0   1      782.51      785.20     36.85 o 
   7   0   1      367.85      372.99     22.78 o 
   8   0   1       69.15       68.73      7.65 o 
  -9   1   1        1.34       -1.17      3.68 o 
  -8   1   1      172.38      162.72     23.97 o 
  -7   1   1      388.71      411.66     21.06 o 
  -6   1   1     1465.91     1444.31     59.57 o 
  -5   1   1     1049.20     1175.36     79.94 o 
  -4   1   1      148.26      268.89      6.60 o 
  -3   1   1      222.11       60.49      1.24 o 
  -2   1   1     6087.42     6708.95    102.33 o 
  -1   1   1      256.19      466.25     12.97 o 
   0   1   1     6214.67     7031.87     84.79 o 
   1   1   1     5307.58     5302.28     88.51 o 
   2   1   1     2764.67     2887.52     55.55 o 
   3   1   1        7.56       10.54      2.49 o 
   4   1   1       25.91        8.54      2.17 o 
   5   1   1        9.15        5.18      1.31 o 
   6   1   1        1.19        0.45      2.21 o 
   7   1   1      243.68      235.36     16.34 o 
   8   1   1      216.03      211.80     17.01 o 
 -10   2   1       39.71       29.38      6.30 o 
  -9   2   1        4.22        9.08      7.93 o 
  -8   2   1       32.10       49.29      6.88 o 
  -7   2   1        4.62        5.05      2.73 o 
  -6   2   1      723.78      803.71     33.78 o 
  -5   2   1     2162.26     2112.45     68.76 o 
  -4   2   1     1456.59     1304.96     57.62 o 
  -3   2   1      216.44      235.31      4.27 o 
  -2   2   1      404.19      217.88      4.33 o 
  -1   2   1      110.47        7.22      0.55 o 
   0   2   1      160.04       92.77      2.19 o 
   1   2   1       58.38       16.11      1.63 o 
   2   2   1     4018.17     4204.77     96.01 o 
   3   2   1     2698.89     2789.78     69.52 o 
   4   2   1      294.55      292.51     10.80 o 
   5   2   1       26.34       33.79      2.56 o 
   6   2   1        9.09        9.98      8.31 o 
   7   2   1        4.88       -0.27      2.44 o 
 -10   3   1       93.98      108.84     13.71 o 
  -9   3   1       93.86       91.54     10.60 o 
  -8   3   1        1.39        4.16      6.92 o 
  -7   3   1       31.63       34.44      4.61 o 
  -6   3   1       81.81       64.83      4.91 o 
  -5   3   1      173.23      181.29      5.74 o 
  -4   3   1     1708.18     1683.15     33.56 o 
  -3   3   1     3121.65     3099.40     62.22 o 
  -2   3   1     2170.87     2331.65     41.82 o 
  -1   3   1      573.93      662.26     13.72 o 
   0   3   1      502.40      315.25     27.89 o 
   1   3   1      169.17      441.18     10.94 o 
   2   3   1      303.90      396.89      9.72 o 
   3   3   1     1446.07     1456.04     43.76 o 
   4   3   1     1445.30     1408.99     64.74 o 
   5   3   1      252.11      249.32     10.84 o 
   6   3   1        1.45        0.75      2.46 o 
   7   3   1        0.69        2.67      4.68 o 
 -10   4   1       76.78       78.14     12.80 o 
  -9   4   1      164.10      198.39     16.71 o 
  -8   4   1      281.72      310.07     22.51 o 
  -7   4   1       52.18       62.98      6.80 o 
  -6   4   1      238.80      231.18     22.83 o 
  -5   4   1      184.76      138.73      4.13 o 
  -4   4   1        3.65       13.89      1.37 o 
  -3   4   1      519.76      459.33     24.26 o 
  -2   4   1     3179.52     3115.86     67.41 o 
  -1   4   1     3412.36     3640.40    121.03 o 
   0   4   1      876.64     1083.59     25.66 o 
   1   4   1       33.49       92.62      5.32 o 
   2   4   1        7.79        2.92      1.19 o 
   3   4   1        0.27        4.21      2.55 o 
   4   4   1       52.69       57.16      3.82 o 
   5   4   1      263.04      261.10     21.69 o 
   6   4   1       76.58       94.56     17.19 o 
  -9   5   1       71.95       65.11     11.84 o 
  -8   5   1      248.44      271.60     20.44 o 
  -7   5   1      336.85      359.21     33.10 o 
  -6   5   1      190.24      185.01      9.86 o 
  -5   5   1       59.56       52.70      2.83 o 
  -4   5   1      106.64       67.20      3.10 o 
  -3   5   1      139.67      225.72      6.17 o 
  -2   5   1      700.79      801.42     18.56 o 
  -1   5   1     2635.95     2827.44     70.47 o 
   0   5   1     2412.09     2498.73     63.31 o 
   1   5   1      141.72      150.12      8.56 o 
   2   5   1       96.25      101.08      4.17 o 
   3   5   1       23.96       33.66      4.66 o 
   4   5   1        5.50       16.72      4.22 o 
   5   5   1       22.02       21.85      5.30 o 
  -9   6   1        2.68       11.47      4.98 o 
  -8   6   1       13.77       10.98      3.92 o 
  -7   6   1      198.97      209.66     22.30 o 
  -6   6   1     1066.43     1076.59     32.54 o 
  -5   6   1     1087.52     1136.50     34.24 o 
  -4   6   1      211.57      218.71     10.81 o 
  -3   6   1       10.63        5.47      1.28 o 
  -2   6   1        9.49        7.96      1.86 o 
  -1   6   1        1.20        4.73      2.53 o 
   0   6   1       36.20       40.95      4.76 o 
   1   6   1      584.31      617.66     31.44 o 
   2   6   1      367.22      384.13     41.69 o 
   3   6   1       48.45       47.31      9.17 o 
   4   6   1        8.58        3.76      3.34 o 
  -8   7   1        3.83       17.93      4.82 o 
  -7   7   1       76.88       52.40      6.64 o 
  -6   7   1      338.34      323.18     12.79 o 
  -5   7   1      687.34      677.46     21.99 o 
  -4   7   1      679.74      687.85     28.84 o 
  -3   7   1       50.65       54.06      6.40 o 
  -2   7   1      173.28      187.30     10.94 o 
  -1   7   1       79.28       87.33      7.99 o 
   0   7   1        2.58        2.01      2.84 o 
   1   7   1      195.71      171.11     29.27 o 
   2   7   1      357.54      383.88     49.62 o 
  -7   8   1        1.45       19.01      9.07 o 
  -6   8   1       20.84       46.80      9.26 o 
  -5   8   1        7.39        8.00      3.28 o 
  -4   8   1       95.47       97.88      8.97 o 
  -3   8   1      467.31      452.97     26.27 o 
  -2   8   1      287.02      262.35     17.38 o 
  -1   8   1       38.19       29.88      5.56 o 
   0   8   1        6.53       -0.25      2.49 o 
  -4   9   1       27.50        6.95      3.88 o 
  -3   9   1      135.64      141.65     16.05 o 
   2 -10   2        1.88       29.13      9.74 o 
   3 -10   2       31.10       40.88     10.51 o 
   4 -10   2       13.88       10.89      4.87 o 
  -1  -9   2      142.90      126.27     16.43 o 
   0  -9   2      370.98      368.30     33.14 o 
   1  -9   2      199.39      211.45     13.99 o 
   2  -9   2       44.93       44.62      4.98 o 
   3  -9   2       13.75       20.96      4.22 o 
   4  -9   2        2.53        0.77      1.83 o 
   5  -9   2       11.52        7.45      3.44 o 
   6  -9   2       65.00       47.40      6.28 o 
  -3  -8   2        1.78        5.16      5.64 o 
  -2  -8   2        1.30        7.66      3.29 o 
  -1  -8   2        9.38       18.12      4.13 o 
   0  -8   2       80.36       81.38      7.45 o 
   1  -8   2      344.65      339.61     16.96 o 
   2  -8   2     1214.50     1215.83     40.22 o 
   3  -8   2      672.94      661.86     22.46 o 
   4  -8   2       12.14       18.51      2.86 o 
   5  -8   2      102.97      126.49      6.88 o 
   6  -8   2       27.95       33.86      5.83 o 
   7  -8   2       30.84       32.63     10.32 o 
  -5  -7   2       70.16       74.79     10.41 o 
  -4  -7   2      250.64      272.33     37.35 o 
  -3  -7   2      213.46      220.37     13.24 o 
  -2  -7   2       74.85       80.39      4.80 o 
  -1  -7   2      150.94      150.15     16.03 o 
   0  -7   2        2.73        1.93      1.36 o 
   1  -7   2      261.16      308.99     14.11 o 
   2  -7   2      288.93      287.32     10.98 o 
   3  -7   2      795.44      775.52     37.23 o 
   4  -7   2      419.85      420.43     14.75 o 
   5  -7   2      190.56      184.33      8.42 o 
   6  -7   2        1.38        3.48      3.17 o 
   7  -7   2       22.79       29.41      7.83 o 
   8  -7   2       26.11       29.43      5.83 o 
  -6  -6   2        0.11        6.37      4.35 o 
  -5  -6   2        0.51        0.90      2.56 o 
  -4  -6   2      204.48      212.40     25.22 o 
  -3  -6   2      354.42      338.23     41.64 o 
  -2  -6   2     1188.95     1270.80     38.05 o 
  -1  -6   2     1135.41     1189.66     31.44 o 
   0  -6   2      101.60       84.59      3.29 o 
   1  -6   2      397.05      311.04     17.84 o 
   2  -6   2       54.38       44.15      6.94 o 
   3  -6   2      299.93      340.94     10.50 o 
   4  -6   2     1977.22     2084.15     81.04 o 
   5  -6   2     1291.92     1241.49     60.58 o 
   6  -6   2      288.93      300.48     18.96 o 
   7  -6   2        4.72        7.12      5.54 o 
   8  -6   2        2.49        3.03      8.21 o 
  -7  -5   2       30.13       34.00      7.83 o 
  -6  -5   2       20.19       14.85      3.31 o 
  -5  -5   2       70.70       90.25      5.82 o 
  -4  -5   2        7.27       10.23      5.74 o 
  -3  -5   2      539.46      502.63     50.58 o 
  -2  -5   2      437.60      393.81     12.81 o 
  -1  -5   2     1888.28     1787.62     42.30 o 
   0  -5   2     1293.07     1253.99     29.54 o 
   1  -5   2      125.91      216.90      6.78 o 
   2  -5   2       12.97       21.07      4.34 o 
   3  -5   2       54.75       32.88      5.84 o 
   4  -5   2      240.02      319.75     25.18 o 
   5  -5   2      376.86      391.00     19.47 o 
   6  -5   2     1017.36     1041.12     45.72 o 
   7  -5   2      356.80      339.46     19.08 o 
   8  -5   2       81.52       73.77      9.02 o 
   9  -5   2        3.60       16.29      6.40 o 
  -7  -4   2       76.58      101.59      9.89 o 
  -6  -4   2      372.57      373.62     19.60 o 
  -5  -4   2      669.70      716.24     24.75 o 
  -4  -4   2      199.63      160.68     28.37 o 
  -3  -4   2      409.47      338.77     25.15 o 
  -2  -4   2      111.10      174.33      7.30 o 
  -1  -4   2     1065.20     1231.05     23.84 o 
   0  -4   2     5022.79     5477.07    115.18 o 
   1  -4   2     4240.23     4565.11     99.70 o 
   2  -4   2      947.60     1222.17     26.26 o 
   3  -4   2       43.88       16.92      2.04 o 
   4  -4   2      479.63      336.71      7.11 o 
   5  -4   2       31.09       24.41      4.97 o 
   6  -4   2        3.42        8.25      2.91 o 
   7  -4   2      313.47      338.80     29.18 o 
   8  -4   2      382.03      389.36     59.74 o 
   9  -4   2       78.60       60.93      7.95 o 
  -8  -3   2        3.39       -0.70      2.76 o 
  -7  -3   2      434.36      364.95     48.66 o 
  -6  -3   2      279.48      250.02     14.06 o 
  -5  -3   2      558.95      524.09     35.25 o 
  -4  -3   2      770.79      853.59     35.93 o 
  -3  -3   2      135.37      264.36      9.14 o 
  -2  -3   2       56.03        8.48      0.84 o 
  -1  -3   2      658.45      471.98     22.05 o 
   0  -3   2      837.86     1115.69     15.33 o 
   1  -3   2     3184.92     3190.59     60.98 o 
   2  -3   2     3296.69     3336.52     92.53 o 
   3  -3   2     1379.62     1440.57     29.29 o 
   4  -3   2      299.81      326.79      5.79 o 
   5  -3   2       69.50       44.77      4.57 o 
   6  -3   2        6.37        3.46      2.92 o 
   7  -3   2       23.94       33.88      4.89 o 
   8  -3   2      237.00      255.99     20.61 o 
   9  -3   2       65.25       76.18     10.75 o 
  -9  -2   2      146.42       99.74     10.81 o 
  -8  -2   2        4.75       12.85      7.12 o 
  -7  -2   2       63.29       79.42      7.31 o 
  -6  -2   2       60.14       53.09      5.68 o 
  -5  -2   2      677.85      688.67     23.98 o 
  -4  -2   2     3504.40     3811.22     99.41 o 
  -3  -2   2     1965.32     1917.67     51.42 o 
  -2  -2   2        1.15        4.11      0.88 o 
  -1  -2   2       36.69       22.25      0.72 o 
   0  -2   2     1188.52      751.26     15.34 o 
   1  -2   2       52.08       31.38      5.97 o 
   2  -2   2      647.98      568.64     24.73 o 
   3  -2   2     2870.03     2849.64     75.37 o 
   4  -2   2     2780.22     2943.83    147.28 o 
   5  -2   2      276.58      293.31     13.33 o 
   6  -2   2       18.49       28.25      4.93 o 
   7  -2   2       69.66       88.04      9.69 o 
   8  -2   2        7.33        8.65      3.86 o 
  -9  -1   2       57.57       80.27      9.82 o 
  -8  -1   2       86.73       76.59      7.13 o 
  -7  -1   2        1.58        1.18      4.73 o 
  -6  -1   2       17.26       10.93      3.66 o 
  -5  -1   2       48.11       34.29      2.07 o 
  -4  -1   2      394.35      387.75     11.56 o 
  -3  -1   2     3465.30     3456.63    199.40 o 
  -2  -1   2     5440.22     4955.80    141.40 o 
  -1  -1   2     3699.00     4706.39     70.85 o 
   0  -1   2     1076.36     1083.99     13.56 o 
   1  -1   2     1124.77      740.09     20.87 o 
   2  -1   2       95.25       22.49      2.35 o 
   3  -1   2      387.86      477.62     21.40 o 
   4  -1   2     1897.27     1981.81     43.95 o 
   5  -1   2      637.02      611.43     26.38 o 
   6  -1   2      472.10      488.50     25.44 o 
   7  -1   2      161.34      127.53     11.36 o 
   8  -1   2        8.30       15.15      5.01 o 
  -9   0   2      100.84       81.37     15.09 o 
  -8   0   2      421.55      410.02     82.09 o 
  -7   0   2      268.14      279.41     46.42 o 
  -6   0   2        0.09        4.69      2.00 o 
  -5   0   2       16.08        3.54      1.17 o 
  -4   0   2      491.46      335.44      7.95 o 
  -3   0   2       18.20       50.31      2.82 o 
  -2   0   2     4562.13     5412.09     91.99 o 
  -1   0   2     3962.01     3846.85     56.83 o 
   0   0   2     2290.39     2288.12     29.18 o 
   1   0   2      511.79      798.21     11.67 o 
   2   0   2      203.08       81.07      3.53 o 
   3   0   2      446.31      347.19     11.11 o 
   4   0   2       67.58      102.49      4.03 o 
   5   0   2     1325.30     1370.64     53.17 o 
   6   0   2      738.88      770.12     34.46 o 
   7   0   2      190.39      183.20     13.99 o 
   8   0   2       50.58       43.49     12.42 o 
 -10   1   2        0.98       -3.90      3.90 o 
  -9   1   2        1.09        4.27      3.37 o 
  -8   1   2       87.82       83.50      8.65 o 
  -7   1   2     1035.18     1084.21     50.76 o 
  -6   1   2     1020.74     1059.37    110.41 o 
  -5   1   2      155.93      169.21      4.02 o 
  -4   1   2      162.19       79.17      4.44 o 
  -3   1   2      318.44      116.71      3.17 o 
  -2   1   2      859.33      800.28     11.44 o 
  -1   1   2      502.58      496.76     12.37 o 
   0   1   2     8495.05     9600.58    131.49 o 
   1   1   2     3490.08     3475.82     61.47 o 
   2   1   2     1281.76     1542.76     31.02 o 
   3   1   2      376.85      591.16     14.06 o 
   4   1   2       34.49       32.98      6.47 o 
   5   1   2        0.87       -1.02      2.10 o 
   6   1   2       76.55       77.02      7.79 o 
   7   1   2       59.82       82.70     10.32 o 
 -10   2   2        7.23       12.89      5.54 o 
  -9   2   2        1.63       -2.73      5.78 o 
  -8   2   2        0.54        3.07      2.93 o 
  -7   2   2       13.32       16.71      3.85 o 
  -6   2   2     1026.63     1007.87     37.79 o 
  -5   2   2     2151.23     2191.27     47.41 o 
  -4   2   2      850.43      837.32     22.05 o 
  -3   2   2        7.36       25.04      4.97 o 
  -2   2   2      497.12      286.24     11.57 o 
  -1   2   2       23.04       20.15      2.29 o 
   0   2   2      893.99     1377.09     23.54 o 
   1   2   2     3694.33     4286.81     85.60 o 
   2   2   2     3175.02     3232.68     75.67 o 
   3   2   2      767.74      804.08     33.20 o 
   4   2   2       32.77       33.75      2.86 o 
   5   2   2      129.20      142.74      6.75 o 
   6   2   2      122.64      151.19     10.92 o 
   7   2   2       26.03       36.01     11.56 o 
 -10   3   2      107.46       90.93     10.84 o 
  -9   3   2        8.70        4.88      4.30 o 
  -8   3   2       26.03       30.93      5.64 o 
  -7   3   2       26.45       29.59      6.83 o 
  -6   3   2        5.74        6.48      2.00 o 
  -5   3   2      684.13      676.52     15.42 o 
  -4   3   2     3542.50     3960.61    190.38 o 
  -3   3   2     2282.76     2313.44     64.63 o 
  -2   3   2     1470.23     1891.36     32.34 o 
  -1   3   2      182.89      453.85     13.93 o 
   0   3   2      288.69      166.91      8.95 o 
   1   3   2        3.86        3.85      1.75 o 
   2   3   2      335.36      338.17      8.38 o 
   3   3   2      430.81      434.39     12.39 o 
   4   3   2      137.68      146.69      6.48 o 
   5   3   2      112.54       95.39      5.65 o 
   6   3   2       44.94       20.15      9.46 o 
 -10   4   2      134.77      144.78     16.82 o 
  -9   4   2      251.13      271.48     21.47 o 
  -8   4   2       41.05       49.04      6.89 o 
  -7   4   2        1.27        0.59      3.87 o 
  -6   4   2       23.98       13.50      1.70 o 
  -5   4   2        4.83        1.79      1.06 o 
  -4   4   2      577.93      726.11     23.77 o 
  -3   4   2     2678.67     2918.58     66.64 o 
  -2   4   2     3124.46     3069.64     63.28 o 
  -1   4   2      458.07      451.94     16.85 o 
   0   4   2       43.54       42.07      4.21 o 
   1   4   2      281.61      248.56     12.95 o 
   2   4   2      242.55      223.08     13.12 o 
   3   4   2       94.62      103.90     10.98 o 
   4   4   2      529.85      543.45     70.54 o 
   5   4   2      276.00      268.62     26.22 o 
  -9   5   2       77.96       81.62      9.93 o 
  -8   5   2      636.14      643.95     57.79 o 
  -7   5   2      399.18      405.68     49.76 o 
  -6   5   2       88.75      102.45      4.32 o 
  -5   5   2       32.02       25.94      3.77 o 
  -4   5   2       96.83       66.18      3.90 o 
  -3   5   2       47.66       51.55      2.03 o 
  -2   5   2      229.44      223.78     11.56 o 
  -1   5   2      725.13      731.58     30.11 o 
   0   5   2      563.77      579.96     25.87 o 
   1   5   2      142.00      146.50      9.64 o 
   2   5   2       24.20        8.01      4.30 o 
   3   5   2        1.16        7.13      3.65 o 
   4   5   2       34.40       23.57      5.06 o 
  -9   6   2        9.61        7.22      4.17 o 
  -8   6   2      147.24      131.02     10.94 o 
  -7   6   2      286.68      285.39     19.87 o 
  -6   6   2      525.73      516.29     20.25 o 
  -5   6   2      307.53      322.12     10.48 o 
  -4   6   2       57.38       57.81      5.36 o 
  -3   6   2      300.62      290.21     14.23 o 
  -2   6   2       64.48       65.54      5.81 o 
  -1   6   2      313.39      282.88     14.74 o 
   0   6   2      983.92     1065.70     52.78 o 
   1   6   2      447.61      480.01     28.87 o 
   2   6   2      198.33      200.83     23.07 o 
   3   6   2        1.63       -3.64      3.64 o 
  -8   7   2       23.52       46.23     11.18 o 
  -7   7   2      113.34       74.40     15.09 o 
  -6   7   2      210.53      223.68     12.74 o 
  -5   7   2      286.53      298.08     17.66 o 
  -4   7   2      219.34      215.72     14.30 o 
  -3   7   2       30.06       29.65      4.66 o 
  -2   7   2       12.35        4.25      2.57 o 
  -1   7   2        8.17       15.59      5.16 o 
   0   7   2       27.30       27.84      5.87 o 
   1   7   2      142.81      136.43     16.48 o 
  -6   8   2        0.15       11.56      7.16 o 
  -5   8   2      106.54       99.07      9.72 o 
  -4   8   2      518.02      518.57     29.24 o 
  -3   8   2      346.28      359.46     21.17 o 
  -2   8   2      106.38      102.27     10.18 o 
  -1   8   2        0.17        1.48      2.98 o 
   0 -10   3       99.83       75.74     15.66 o 
   1 -10   3        0.09        3.92      5.64 o 
   2 -10   3        1.22        6.57      4.11 o 
   3 -10   3        1.51        8.30      5.40 o 
   4 -10   3      128.19      112.99     14.71 o 
   5 -10   3      503.34      455.69     34.58 o 
  -2  -9   3       69.69       52.34     10.03 o 
  -1  -9   3      186.52      208.07     14.67 o 
   0  -9   3      497.67      514.86     29.99 o 
   1  -9   3      211.65      237.66     16.37 o 
   2  -9   3       30.73       21.31      4.05 o 
   3  -9   3       30.66       19.17      5.40 o 
   4  -9   3       56.07       65.73      5.22 o 
   5  -9   3        0.25        7.28      3.55 o 
   6  -9   3      204.69      192.31     16.63 o 
  -4  -8   3       53.86       36.39      9.55 o 
  -3  -8   3        7.48       14.76      7.45 o 
  -2  -8   3        1.11        6.53      3.39 o 
  -1  -8   3       25.48       25.56      8.98 o 
   0  -8   3      400.03      376.24     19.20 o 
   1  -8   3     1738.15     1733.25     97.52 o 
   2  -8   3      312.91      321.92     27.36 o 
   3  -8   3       23.47       26.52      2.98 o 
   4  -8   3        5.36        1.84      1.73 o 
   5  -8   3       42.17       48.74      6.17 o 
   6  -8   3       28.43       18.90      4.56 o 
   7  -8   3       75.26       73.64     10.22 o 
  -5  -7   3      140.20      156.82     19.91 o 
  -4  -7   3      312.48      268.07     61.08 o 
  -3  -7   3      209.05      212.19     13.50 o 
  -2  -7   3       27.77       26.56      5.49 o 
  -1  -7   3       89.96       96.55     26.46 o 
   0  -7   3       97.84       89.93      5.08 o 
   1  -7   3        4.61       10.20      3.90 o 
   2  -7   3     1446.46     1526.42     43.76 o 
   3  -7   3     1323.44     1361.10     50.22 o 
   4  -7   3      367.07      381.33     15.77 o 
   5  -7   3        0.54       -1.26      2.60 o 
   6  -7   3       53.83       66.65      8.27 o 
   7  -7   3       20.56       42.99     10.03 o 
   8  -7   3       11.54       10.16      5.17 o 
  -6  -6   3        4.82        1.87      5.68 o 
  -5  -6   3       66.37       56.56      9.65 o 
  -4  -6   3      357.30      351.98     43.51 o 
  -3  -6   3     2137.90     2196.46     92.22 o 
  -2  -6   3      471.95      437.97     16.81 o 
  -1  -6   3       55.40       45.69      2.42 o 
   0  -6   3       14.24        5.35      1.35 o 
   1  -6   3      110.80       50.19      2.46 o 
   2  -6   3       98.62      165.21      6.03 o 
   3  -6   3      448.04      450.08     21.77 o 
   4  -6   3      869.76      865.48     25.61 o 
   5  -6   3      909.44      973.35     46.87 o 
   6  -6   3       17.70       17.67      4.38 o 
   7  -6   3        9.31       24.84      7.98 o 
   8  -6   3       27.00       48.31      8.97 o 
  -7  -5   3       96.01       67.34      9.74 o 
  -6  -5   3        0.85        2.70      3.77 o 
  -5  -5   3       55.06       69.41     15.69 o 
  -4  -5   3        3.58        5.88      1.57 o 
  -3  -5   3       20.42       21.19      2.07 o 
  -2  -5   3     1581.81     1475.77     87.69 o 
  -1  -5   3     2288.80     2252.97    181.93 o 
   0  -5   3      837.70      995.79     19.08 o 
   1  -5   3       62.31       41.68      2.67 o 
   2  -5   3      784.42      687.70     16.86 o 
   3  -5   3       10.12        2.25      1.60 o 
   4  -5   3      424.58      453.60     12.08 o 
   5  -5   3      751.47      632.49     50.91 o 
   6  -5   3      443.77      443.01     31.61 o 
   7  -5   3      170.18      189.46     16.48 o 
   8  -5   3       18.06       11.01      7.88 o 
  -8  -4   3      103.74       93.13     11.27 o 
  -7  -4   3      432.09      433.01     18.01 o 
  -6  -4   3      162.55      182.79     11.35 o 
  -5  -4   3       46.81       48.07      4.58 o 
  -4  -4   3       62.49       42.27      3.14 o 
  -3  -4   3      186.19      137.32      4.13 o 
  -2  -4   3      414.89      544.48     10.41 o 
  -1  -4   3     2052.22     2067.51     66.08 o 
   0  -4   3     1904.80     1584.70     26.87 o 
   1  -4   3     3031.45     3547.11     89.59 o 
   2  -4   3       54.61      107.19      3.45 o 
   3  -4   3      177.37       86.62      4.77 o 
   4  -4   3      141.41       98.35      5.66 o 
   5  -4   3        0.32        2.91      2.53 o 
   6  -4   3      574.29      642.37     77.51 o 
   7  -4   3      437.04      418.92     25.36 o 
   8  -4   3      142.38      146.07     13.26 o 
  -8  -3   3        4.09        1.33      2.59 o 
  -7  -3   3       17.69       23.81      3.54 o 
  -6  -3   3      621.48      635.95     20.93 o 
  -5  -3   3      772.57      793.69     23.49 o 
  -4  -3   3      176.04      239.69     12.17 o 
  -3  -3   3       71.76       38.27      3.30 o 
  -2  -3   3      790.90      642.31     11.64 o 
  -1  -3   3       23.65      116.85      4.22 o 
   0  -3   3     1970.07     2346.04     79.23 o 
   1  -3   3     3277.64     3133.63     66.22 o 
   2  -3   3     3174.16     3662.95    233.43 o 
   3  -3   3      566.94      618.87     14.85 o 
   4  -3   3      154.83      107.26      8.10 o 
   5  -3   3       66.57       57.18      5.22 o 
   6  -3   3       25.96       29.08      5.25 o 
   7  -3   3       66.60       75.76      8.62 o 
   8  -3   3      214.18      240.28     19.94 o 
  -9  -2   3       14.93       21.28      5.68 o 
  -8  -2   3        5.85       11.05      3.49 o 
  -7  -2   3        0.26        9.22      5.84 o 
  -6  -2   3      249.78      253.93     23.25 o 
  -5  -2   3      961.24      979.31     53.81 o 
  -4  -2   3     1194.32      810.65    247.38 o 
  -3  -2   3     2763.09     3534.54     81.76 o 
  -2  -2   3        8.03       10.37      0.89 o 
  -1  -2   3     2075.31     1761.61     42.24 o 
   0  -2   3       88.61        7.26      0.58 o 
   1  -2   3      398.92      532.62      9.85 o 
   2  -2   3     2134.43     2089.91     57.20 o 
   3  -2   3     2450.12     2328.62     51.85 o 
   4  -2   3     1506.15     1612.68     39.92 o 
   5  -2   3      115.02      133.06      9.36 o 
   6  -2   3       36.53       48.82      6.73 o 
   7  -2   3        7.69        1.82      2.65 o 
   8  -2   3       19.02       12.20      4.52 o 
  -9  -1   3      106.58       90.96      8.91 o 
  -8  -1   3       48.38       44.13     16.95 o 
  -7  -1   3       26.12       34.57      4.50 o 
  -6  -1   3      303.56      291.17      8.51 o 
  -5  -1   3      116.64      179.97      8.55 o 
  -4  -1   3     2520.52     2950.15     72.86 o 
  -3  -1   3     2381.95     2149.42     56.73 o 
  -2  -1   3     2637.35     2586.83     55.19 o 
  -1  -1   3     2119.18     3226.62     78.99 o 
   0  -1   3      939.13      718.65     11.20 o 
   1  -1   3      650.47      394.41     12.52 o 
   2  -1   3      416.91      650.75     42.48 o 
   3  -1   3     1270.63     1316.86     52.64 o 
   4  -1   3     2125.28     2361.35     73.98 o 
   5  -1   3      871.87      927.52     29.17 o 
   6  -1   3       43.92       34.44      5.25 o 
   7  -1   3       11.38       24.69      5.60 o 
   8  -1   3       15.41       29.47     11.08 o 
 -10   0   3       50.34       38.26      6.82 o 
  -9   0   3      175.93      185.44     34.91 o 
  -8   0   3      117.60      112.88     16.19 o 
  -7   0   3      209.84      210.18     26.31 o 
  -6   0   3       11.49       27.91      5.94 o 
  -5   0   3      202.57      133.15      4.04 o 
  -4   0   3        6.47        2.79      1.02 o 
  -3   0   3     1122.45     1331.93     24.55 o 
  -2   0   3     5050.46     5421.97    131.97 o 
  -1   0   3     5081.81     5011.66     89.76 o 
   0   0   3     2614.29     3320.61     56.08 o 
   1   0   3       87.10      247.38      7.83 o 
   2   0   3      176.09       65.37      3.93 o 
   3   0   3        4.04       11.05      4.56 o 
   4   0   3       82.50       86.32     10.22 o 
   5   0   3      269.41      275.38     15.33 o 
   6   0   3      291.00      336.07     19.82 o 
   7   0   3       47.95       59.35      7.66 o 
 -10   1   3        9.60       12.90      4.83 o 
  -9   1   3       25.83       18.46     10.79 o 
  -8   1   3      450.73      435.05     23.92 o 
  -7   1   3      819.20      784.80     60.99 o 
  -6   1   3      798.58      793.37     19.70 o 
  -5   1   3      248.14      321.23      8.72 o 
  -4   1   3      792.30      668.55     21.89 o 
  -3   1   3      344.86      201.15     14.95 o 
  -2   1   3     1344.16     2115.82     59.68 o 
  -1   1   3     1931.93     1951.65     19.84 o 
   0   1   3     5245.59     5429.92     83.29 o 
   1   1   3     2241.30     2348.29     43.16 o 
   2   1   3       23.95       39.50      6.77 o 
   3   1   3      154.90      134.99      4.55 o 
   4   1   3      229.98      230.00      8.08 o 
   5   1   3        2.95        7.14      4.23 o 
   6   1   3      120.64      123.83     13.66 o 
   7   1   3      183.82      191.89     30.56 o 
 -10   2   3        2.80       -3.56      3.56 o 
  -9   2   3        6.87       18.82      5.17 o 
  -8   2   3       26.41       20.63      3.81 o 
  -7   2   3      481.11      481.17     23.92 o 
  -6   2   3      935.07      882.29     43.62 o 
  -5   2   3      839.57      810.73     19.34 o 
  -4   2   3     1031.69     1261.77     92.61 o 
  -3   2   3        5.37       55.04      2.92 o 
  -2   2   3      657.91      436.50     17.63 o 
  -1   2   3       37.99       10.91      1.72 o 
   0   2   3      634.82      698.83     23.69 o 
   1   2   3     1682.40     1696.59     32.32 o 
   2   2   3      787.18      735.78     17.64 o 
   3   2   3      107.26      104.77      4.10 o 
   4   2   3        4.36        1.59      1.44 o 
   5   2   3        0.93        6.51      1.87 o 
   6   2   3       39.19       27.89     10.98 o 
 -10   3   3       52.79       59.79      9.61 o 
  -9   3   3       30.85       16.07      4.10 o 
  -8   3   3       74.20       88.69      7.39 o 
  -7   3   3      139.07      137.27      9.37 o 
  -6   3   3      318.27      350.65     11.49 o 
  -5   3   3     1358.17     1419.24     34.81 o 
  -4   3   3     2633.28     2666.73     62.12 o 
  -3   3   3      644.85      583.23     38.67 o 
  -2   3   3       58.69       49.87      3.74 o 
  -1   3   3       25.20        9.23      2.15 o 
   0   3   3      403.01      318.75     33.67 o 
   1   3   3        1.39        1.19      2.13 o 
   2   3   3      853.76      895.25     38.48 o 
   3   3   3      938.39      939.31     42.93 o 
   4   3   3      535.97      542.30     28.59 o 
   5   3   3       23.45       14.33      8.31 o 
  -9   4   3       54.32       73.92     13.42 o 
  -8   4   3       46.42       51.02      9.41 o 
  -7   4   3        3.15        3.63      3.15 o 
  -6   4   3       38.58       36.55      2.73 o 
  -5   4   3        7.88       13.34      2.49 o 
  -4   4   3      289.89      251.64      9.62 o 
  -3   4   3     2097.26     2170.94     81.11 o 
  -2   4   3     1296.92     1339.74     50.51 o 
  -1   4   3        8.92       13.39      2.66 o 
   0   4   3       19.53       19.27      3.73 o 
   1   4   3        8.22       23.18      4.68 o 
   2   4   3      110.56      107.51     14.61 o 
   3   4   3      208.58      207.69     14.73 o 
   4   4   3      220.50      267.17     19.48 o 
  -9   5   3      189.87      191.05     16.04 o 
  -8   5   3      377.15      381.47     23.03 o 
  -7   5   3      163.26      150.10     13.66 o 
  -6   5   3       52.50       42.09      8.40 o 
  -5   5   3        8.86        9.88      1.70 o 
  -4   5   3       49.12       43.42      6.97 o 
  -3   5   3       20.69       19.34      4.39 o 
  -2   5   3     1159.13     1163.10     47.37 o 
  -1   5   3     1014.33     1068.02     50.83 o 
   0   5   3      696.38      725.36     34.81 o 
   1   5   3       67.03       56.19      7.45 o 
   2   5   3        8.38       18.26      4.74 o 
   3   5   3        4.61        7.74      3.98 o 
  -8   6   3       80.62       95.42     15.19 o 
  -7   6   3      565.73      574.90     50.05 o 
  -6   6   3      277.58      298.47     16.13 o 
  -5   6   3       28.36       26.25      6.11 o 
  -4   6   3        3.14        6.21      3.00 o 
  -3   6   3        2.89        7.80      3.52 o 
  -2   6   3       72.74       68.33      7.73 o 
  -1   6   3      535.46      533.31     29.61 o 
   0   6   3      613.70      670.31     39.66 o 
   1   6   3      354.28      396.25     28.01 o 
   2   6   3       73.05       62.06      9.63 o 
  -7   7   3        1.68       -5.25      5.25 o 
  -6   7   3      426.49      407.64     24.45 o 
  -5   7   3      578.53      577.18     32.17 o 
  -4   7   3      242.33      244.65     17.48 o 
  -3   7   3       12.42        5.44      3.74 o 
  -2   7   3        7.96       31.03      6.30 o 
  -1   7   3       39.02       16.86      5.23 o 
   0   7   3      111.30      110.12     11.29 o 
   0 -10   4       39.36       32.09      6.49 o 
   1 -10   4        7.61       15.86      9.74 o 
   2 -10   4        0.43        4.29      3.96 o 
   3 -10   4      127.98       98.65     11.10 o 
   4 -10   4       74.41       79.56     14.04 o 
  -3  -9   4       81.13       60.78      7.68 o 
  -2  -9   4      193.17      187.25     16.58 o 
  -1  -9   4      558.48      515.85     41.60 o 
   0  -9   4      362.10      344.38     46.42 o 
   1  -9   4      266.77      228.13     15.62 o 
   2  -9   4       13.88       14.41      3.74 o 
   3  -9   4      441.92      444.68     53.87 o 
   4  -9   4        4.98        3.62      2.34 o 
   5  -9   4      191.31      150.24     20.15 o 
   6  -9   4      181.48      195.13     21.11 o 
  -4  -8   4       39.53       23.56      5.73 o 
  -3  -8   4       14.25        4.64      6.16 o 
  -2  -8   4        3.12        5.01      3.31 o 
  -1  -8   4      150.76      141.41     11.68 o 
   0  -8   4      437.96      471.73     38.92 o 
   1  -8   4      161.83      169.89     12.12 o 
   2  -8   4      303.29      298.70     27.32 o 
   3  -8   4       51.56       58.95      9.22 o 
   4  -8   4       11.34       24.71      5.33 o 
   5  -8   4       31.44       54.74     14.18 o 
   6  -8   4        1.50        2.88      3.23 o 
   7  -8   4      234.77      231.42     21.06 o 
  -5  -7   4      367.33      292.26     42.31 o 
  -4  -7   4      221.94      224.05     22.59 o 
  -3  -7   4       29.24       22.08      4.01 o 
  -2  -7   4       34.61       40.12      4.96 o 
  -1  -7   4      462.89      429.91     22.11 o 
   0  -7   4       10.40       16.08      3.09 o 
   1  -7   4      687.83      705.21     81.43 o 
   2  -7   4     1245.90     1264.27     86.35 o 
   3  -7   4     1059.23     1060.07     42.42 o 
   4  -7   4       18.85       20.80      2.41 o 
   5  -7   4        2.38        3.57      3.01 o 
   6  -7   4        1.47        9.03      3.69 o 
   7  -7   4        3.44       16.12     10.94 o 
  -6  -6   4        6.99       -0.31      6.49 o 
  -5  -6   4       58.17       53.36     13.61 o 
  -4  -6   4      323.40      364.56     18.10 o 
  -3  -6   4      298.64      327.75     25.12 o 
  -2  -6   4      355.51      379.85     18.79 o 
  -1  -6   4        5.66       18.68      5.21 o 
   0  -6   4      134.97       81.30      6.07 o 
   1  -6   4       23.48       12.48      2.27 o 
   2  -6   4      146.72      147.47      5.92 o 
   3  -6   4     1435.96     1463.42     44.11 o 
   4  -6   4     1153.46     1199.90     57.78 o 
   5  -6   4      249.77      303.42     18.21 o 
   6  -6   4        5.56        2.98      3.39 o 
   7  -6   4       16.53       34.67      6.51 o 
   8  -6   4        1.60        4.03      5.92 o 
  -7  -5   4        2.44        4.44      2.95 o 
  -6  -5   4       13.89       24.71      4.86 o 
  -5  -5   4      111.36      100.75     19.10 o 
  -4  -5   4       62.97       66.89      6.44 o 
  -3  -5   4     1117.75     1211.32     50.96 o 
  -2  -5   4     1706.51     1644.62     63.34 o 
  -1  -5   4     1395.49     1401.76     52.08 o 
   0  -5   4        2.47        6.12      4.58 o 
   1  -5   4       33.18        2.40      1.48 o 
   2  -5   4       14.24        9.75      1.60 o 
   3  -5   4       27.14       24.82      3.67 o 
   4  -5   4      777.42      771.60     73.92 o 
   5  -5   4     1223.46     1202.97     50.85 o 
   6  -5   4      226.13      238.52     15.06 o 
   7  -5   4       41.80       44.35      7.78 o 
   8  -5   4        8.64        4.65      4.57 o 
  -8  -4   4      112.25      131.04     18.82 o 
  -7  -4   4      148.97      153.83     10.40 o 
  -6  -4   4       59.71       70.83      8.91 o 
  -5  -4   4        1.31       -0.52      1.83 o 
  -4  -4   4       36.24       23.36      2.51 o 
  -3  -4   4        3.02        0.39      1.46 o 
  -2  -4   4      257.73      202.58      9.63 o 
  -1  -4   4     4049.64     4034.94    137.26 o 
   0  -4   4     4549.80     5453.40    152.71 o 
   1  -4   4      541.24      629.71     20.87 o 
   2  -4   4       63.02       32.91      2.18 o 
   3  -4   4       67.75       31.83      2.27 o 
   4  -4   4        4.15        3.41      1.38 o 
   5  -4   4       66.00       68.15      6.19 o 
   6  -4   4      726.67      754.43     41.53 o 
   7  -4   4      378.70      385.51     25.42 o 
   8  -4   4       30.35       44.09      8.38 o 
  -9  -3   4        2.13        3.82      5.06 o 
  -8  -3   4       34.94       27.74      6.02 o 
  -7  -3   4      205.48      209.86      9.26 o 
  -6  -3   4      586.75      580.52     61.15 o 
  -5  -3   4      622.84      682.58     38.40 o 
  -4  -3   4       24.02       26.77      6.92 o 
  -3  -3   4      146.89       81.25      3.50 o 
  -2  -3   4      206.84      561.44      8.23 o 
  -1  -3   4      298.93      365.80      4.54 o 
   0  -3   4     2627.05     2701.09     54.00 o 
   1  -3   4     4717.38     5138.64    126.82 o 
   2  -3   4     1140.59     1186.22     36.26 o 
   3  -3   4       45.30       84.13      6.28 o 
   4  -3   4       26.03       12.60      1.55 o 
   5  -3   4       46.84       42.80     10.75 o 
   6  -3   4       25.05       22.36      5.40 o 
   7  -3   4      116.36      137.76     13.34 o 
   8  -3   4       81.03      100.25     12.82 o 
  -9  -2   4       12.98       17.97      4.45 o 
  -8  -2   4       18.73       19.69      3.92 o 
  -7  -2   4       22.23       22.58      3.41 o 
  -6  -2   4      390.04      396.40     14.00 o 
  -5  -2   4     1857.28     1925.83     70.50 o 
  -4  -2   4     2626.57     2930.59     76.24 o 
  -3  -2   4      980.50     1272.51     26.70 o 
  -2  -2   4       93.59       19.36      0.90 o 
  -1  -2   4      725.01      458.71     23.76 o 
   0  -2   4       19.48        6.43      1.47 o 
   1  -2   4      420.79      346.43      7.67 o 
   2  -2   4     4286.69     4752.71    121.21 o 
   3  -2   4     1767.01     1832.84     61.24 o 
   4  -2   4       78.80       77.02      3.55 o 
   5  -2   4        0.58        9.00      8.41 o 
   6  -2   4       77.06       93.52      8.95 o 
   7  -2   4        0.12       -0.92      2.85 o 
  -9  -1   4       60.37       67.75      9.22 o 
  -8  -1   4        2.68       -0.49      3.73 o 
  -7  -1   4        1.42        1.92      1.60 o 
  -6  -1   4       61.82       79.98      4.22 o 
  -5  -1   4      364.37      393.68     14.62 o 
  -4  -1   4     2328.17     2315.84    186.44 o 
  -3  -1   4     3203.32     3166.37     68.91 o 
  -2  -1   4      200.92      133.35      4.30 o 
  -1  -1   4      301.40      255.46     11.32 o 
   0  -1   4       63.95        7.20      1.18 o 
   1  -1   4       48.28        2.41      1.00 o 
   2  -1   4      172.98      192.45      5.52 o 
   3  -1   4      890.22      908.72     28.91 o 
   4  -1   4      902.48      775.80     82.23 o 
   5  -1   4      417.46      409.58     20.81 o 
   6  -1   4        0.90        1.04      2.51 o 
   7  -1   4       15.25       34.90     10.60 o 
 -10   0   4       83.88       78.91     23.16 o 
  -9   0   4      360.99      329.23     22.40 o 
  -8   0   4      402.40      374.16     65.95 o 
  -7   0   4       69.61       66.81      5.01 o 
  -6   0   4      131.67      100.82      4.41 o 
  -5   0   4      279.21      214.79     14.37 o 
  -4   0   4       13.72       22.71      1.56 o 
  -3   0   4      258.55      145.90      6.83 o 
  -2   0   4     5464.57     6090.21    136.54 o 
  -1   0   4     4877.77     5216.80    124.08 o 
   0   0   4       68.54       82.77      1.97 o 
   1   0   4      196.64      116.25      3.30 o 
   2   0   4      592.36      517.46     12.10 o 
   3   0   4       75.51       94.27      4.16 o 
   4   0   4      422.22      445.13     14.29 o 
   5   0   4      176.42      197.75     11.62 o 
   6   0   4      341.77      325.99     19.50 o 
 -10   1   4       18.28        7.91      5.16 o 
  -9   1   4      110.17       95.17     10.41 o 
  -8   1   4      317.85      294.78     29.66 o 
  -7   1   4      342.39      316.02     14.73 o 
  -6   1   4       99.32       96.57      5.09 o 
  -5   1   4       91.27       72.41      3.22 o 
  -4   1   4      168.77       91.42      5.86 o 
  -3   1   4       22.25      112.12      3.09 o 
  -2   1   4     1183.81     1356.68     40.57 o 
  -1   1   4     2189.70     2103.18     63.81 o 
   0   1   4     1226.22     1052.19     51.86 o 
   1   1   4     1081.61     1173.26     23.62 o 
   2   1   4        9.40       23.32      1.73 o 
   3   1   4      297.98      274.00      9.98 o 
   4   1   4        4.66        1.38      1.33 o 
   5   1   4      201.67      171.64     24.74 o 
   6   1   4      273.76      266.00     34.96 o 
 -10   2   4        2.22        2.94      3.48 o 
  -9   2   4       57.25       73.06      8.86 o 
  -8   2   4       14.03       12.00      3.68 o 
  -7   2   4      362.86      370.17     18.13 o 
  -6   2   4     1609.18     1731.01     48.91 o 
  -5   2   4     1283.25     1433.04     37.71 o 
  -4   2   4        1.17       11.14      3.50 o 
  -3   2   4       82.63       39.63      1.53 o 
  -2   2   4      686.44      583.21     27.17 o 
  -1   2   4      133.08      174.74      8.29 o 
   0   2   4     1941.04     2082.81     77.83 o 
   1   2   4      762.12      751.86     30.21 o 
   2   2   4     1062.71     1114.62     47.41 o 
   3   2   4      235.75      221.94     14.24 o 
   4   2   4        1.82       -0.91      2.34 o 
   5   2   4        6.91        9.26      7.45 o 
 -10   3   4        0.51        2.31      3.71 o 
  -9   3   4        4.30       16.51      6.78 o 
  -8   3   4        1.07       -2.43      6.49 o 
  -7   3   4       62.46       58.62      3.44 o 
  -6   3   4      305.01      299.63      9.85 o 
  -5   3   4      983.97      944.88     29.77 o 
  -4   3   4      863.63      830.62     18.85 o 
  -3   3   4      533.55      594.20     24.01 o 
  -2   3   4        5.33        2.51      2.18 o 
  -1   3   4      552.15      510.43     22.95 o 
   0   3   4       72.63       91.75      6.14 o 
   1   3   4      777.24      810.34     35.33 o 
   2   3   4      797.41      834.25     42.19 o 
   3   3   4      576.05      590.31     33.08 o 
   4   3   4       74.09       76.04      8.40 o 
  -9   4   4      180.71      171.63     19.10 o 
  -8   4   4        3.59        8.12      3.57 o 
  -7   4   4       96.66      112.95      5.69 o 
  -6   4   4      120.85      117.18      7.29 o 
  -5   4   4      296.07      314.54     14.94 o 
  -4   4   4     1718.07     1885.15     77.75 o 
  -3   4   4      407.49      424.89     20.46 o 
  -2   4   4      866.21      925.20     41.40 o 
  -1   4   4      385.24      403.70     20.04 o 
   0   4   4       38.82       37.89      5.82 o 
   1   4   4        0.73       -0.32      2.32 o 
   2   4   4       32.18       30.72      6.69 o 
   3   4   4      233.31      229.35     17.22 o 
  -9   5   4      101.36      135.44     25.50 o 
  -8   5   4       72.48       64.47      8.69 o 
  -7   5   4      112.65      108.55      8.06 o 
  -6   5   4       39.97       22.03      3.88 o 
  -5   5   4      190.38      208.50     10.99 o 
  -4   5   4       13.90       21.79      7.21 o 
  -3   5   4      970.17      986.46     47.28 o 
  -2   5   4     1052.24     1099.84     52.21 o 
  -1   5   4      590.05      652.57     32.61 o 
   0   5   4       30.80       30.31      6.36 o 
   1   5   4        0.94        0.65      2.46 o 
   2   5   4        0.38        7.91      4.37 o 
  -8   6   4      518.87      458.46     45.08 o 
  -7   6   4      159.75      189.02     21.68 o 
  -6   6   4      102.27       94.31      8.27 o 
  -5   6   4       48.27       41.74      8.69 o 
  -4   6   4       28.77       42.98      5.57 o 
  -3   6   4       10.66        6.18      3.77 o 
  -2   6   4       38.18       45.10      7.45 o 
  -1   6   4      295.08      325.17     22.11 o 
   0   6   4      465.14      452.35     28.22 o 
  -6   7   4      243.21      250.96     17.03 o 
  -5   7   4      240.40      238.25     18.54 o 
  -4   7   4       14.63       11.15      4.66 o 
  -3   7   4        6.27        7.53      6.26 o 
  -1 -10   5       40.23       39.27      6.40 o 
   0 -10   5        1.38        4.76      3.56 o 
   1 -10   5       84.83       89.73     14.37 o 
   2 -10   5        2.23        4.35      3.64 o 
   3 -10   5       22.30       14.47      4.29 o 
   4 -10   5      218.02      227.80     24.07 o 
  -3  -9   5        7.40        6.83      3.78 o 
  -2  -9   5      182.95      217.26     17.04 o 
  -1  -9   5      180.37      217.70     17.24 o 
   0  -9   5      143.47      142.11     21.40 o 
   1  -9   5        0.87        4.50      4.06 o 
   2  -9   5        4.06        5.13      3.11 o 
   3  -9   5        2.27       -2.83      3.05 o 
   4  -9   5       24.46       18.64      4.20 o 
   5  -9   5      219.62      207.07     25.69 o 
   6  -9   5      151.01      169.25     24.45 o 
  -4  -8   5        0.70        3.50      3.30 o 
  -3  -8   5       28.38       38.05      6.35 o 
  -2  -8   5        0.54        2.84      2.86 o 
  -1  -8   5      191.69      176.49     16.09 o 
   0  -8   5      694.52      671.91     40.69 o 
   1  -8   5      910.80      894.09     93.75 o 
   2  -8   5      141.10      144.82     10.40 o 
   3  -8   5       14.86       10.40      8.31 o 
   4  -8   5       46.68       56.17      6.46 o 
   5  -8   5        5.56        3.88      3.51 o 
   6  -8   5      167.91      153.61     18.96 o 
  -6  -7   5      134.92      145.36     18.20 o 
  -5  -7   5      178.88      192.77     14.84 o 
  -4  -7   5      118.00      108.57     10.67 o 
  -3  -7   5        3.55        0.85      4.06 o 
  -2  -7   5       58.02       67.39      8.21 o 
  -1  -7   5        6.08        4.00      2.39 o 
   0  -7   5      212.41      224.99     14.00 o 
   1  -7   5     1029.67     1112.46    121.16 o 
   2  -7   5      815.70      847.82     60.16 o 
   3  -7   5      647.06      695.91     52.59 o 
   4  -7   5      160.96      177.68     11.83 o 
   5  -7   5       90.49      111.03     11.25 o 
   6  -7   5       20.29       41.04      9.93 o 
   7  -7   5       44.20       32.93      7.26 o 
  -7  -6   5        0.05        1.86      3.10 o 
  -6  -6   5        7.95        3.31      3.25 o 
  -5  -6   5      277.98      291.40     16.83 o 
  -4  -6   5      488.32      507.44     26.68 o 
  -3  -6   5      363.59      369.40     18.33 o 
  -2  -6   5      132.81      141.57      9.10 o 
  -1  -6   5        2.92        4.80      3.01 o 
   0  -6   5       69.86       39.32      4.32 o 
   1  -6   5       58.37       85.45      3.30 o 
   2  -6   5     1421.55     1533.84     44.24 o 
   3  -6   5     1363.88     1336.96     42.23 o 
   4  -6   5      321.10      310.43     11.72 o 
   5  -6   5       83.87       93.27      9.34 o 
   6  -6   5        8.53       11.94      5.35 o 
   7  -6   5       53.36       74.45      9.45 o 
  -7  -5   5        1.07        0.34      2.50 o 
  -6  -5   5        8.27       17.61      4.50 o 
  -5  -5   5       29.45       30.49      5.21 o 
  -4  -5   5      197.87      207.39     18.96 o 
  -3  -5   5     1974.59     1971.07     80.37 o 
  -2  -5   5     2100.23     2187.55     90.98 o 
  -1  -5   5      949.95     1011.58     37.80 o 
   0  -5   5       94.77      198.92     11.80 o 
   1  -5   5      256.75      186.30      6.81 o 
   2  -5   5       71.22       62.52     12.71 o 
   3  -5   5       55.10       80.17      8.16 o 
   4  -5   5      500.08      487.67     23.42 o 
   5  -5   5      543.59      588.01     31.20 o 
   6  -5   5      233.71      233.22     17.22 o 
   7  -5   5       18.30       20.17      5.83 o 
  -8  -4   5      128.44      116.62     15.47 o 
  -7  -4   5       57.00       61.19      6.33 o 
  -6  -4   5       14.25       19.87      3.87 o 
  -5  -4   5        4.74       11.33      7.98 o 
  -4  -4   5       35.16       48.70      5.00 o 
  -3  -4   5      447.24      534.98     21.19 o 
  -2  -4   5     1779.22     1933.31     71.77 o 
  -1  -4   5     2336.21     2195.78     77.08 o 
   0  -4   5      721.74      642.89     24.59 o 
   1  -4   5        0.13        6.23      2.11 o 
   2  -4   5      437.52      364.85     14.11 o 
   3  -4   5      427.45      413.53     18.15 o 
   4  -4   5      230.20      254.42     15.62 o 
   5  -4   5      574.63      571.47     30.17 o 
   6  -4   5      225.15      232.00     15.70 o 
   7  -4   5      143.10      145.71     13.09 o 
  -9  -3   5        0.08        5.44      4.49 o 
  -8  -3   5      122.41      122.73     17.19 o 
  -7  -3   5      758.61      679.82     77.16 o 
  -6  -3   5      827.15      932.10     53.91 o 
  -5  -3   5      490.44      503.46     31.38 o 
  -4  -3   5        1.77       10.66      3.18 o 
  -3  -3   5      779.18      691.25     26.39 o 
  -2  -3   5      147.09      143.85      2.91 o 
  -1  -3   5      180.15      136.86      6.26 o 
   0  -3   5     1889.18     1781.30     39.94 o 
   1  -3   5     1954.85     1901.86     47.24 o 
   2  -3   5      664.13      803.71     22.10 o 
   3  -3   5      145.60      233.99     11.08 o 
   4  -3   5      140.99      134.44      5.68 o 
   5  -3   5       40.73       48.72      9.03 o 
   6  -3   5       64.93       62.99      7.27 o 
   7  -3   5      245.98      242.88     20.05 o 
  -9  -2   5       37.23       13.56      5.44 o 
  -8  -2   5       23.53       18.46      4.27 o 
  -7  -2   5      146.37      155.10      7.49 o 
  -6  -2   5      594.20      647.79     21.54 o 
  -5  -2   5      913.14      735.47    213.47 o 
  -4  -2   5      200.67      182.36     11.28 o 
  -3  -2   5      195.81      195.09      7.53 o 
  -2  -2   5      329.67      174.01      4.27 o 
  -1  -2   5      173.04       83.01      2.57 o 
   0  -2   5      788.08     1075.03     24.23 o 
   1  -2   5     3120.46     3473.68     89.84 o 
   2  -2   5     1816.57     1868.68     51.27 o 
   3  -2   5      671.70      704.94     21.12 o 
   4  -2   5        9.21       11.05      4.50 o 
   5  -2   5        1.55       -1.06      2.57 o 
   6  -2   5       19.20        6.19      7.74 o 
   7  -2   5        5.57        4.09      3.83 o 
  -9  -1   5       22.07       24.90      7.16 o 
  -8  -1   5       43.93       47.90      6.41 o 
  -7  -1   5      122.89      141.94      7.43 o 
  -6  -1   5       21.75       24.64      3.04 o 
  -5  -1   5      157.27      135.37      7.73 o 
  -4  -1   5     1583.41     1455.48     42.51 o 
  -3  -1   5     3452.85     3598.82     88.80 o 
  -2  -1   5      591.30      820.84     22.72 o 
  -1  -1   5        7.29       83.16      3.08 o 
   0  -1   5      467.51      378.54     10.95 o 
   1  -1   5       15.75       10.68      1.22 o 
   2  -1   5      509.58      536.43     14.72 o 
   3  -1   5     1173.98     1140.59     32.73 o 
   4  -1   5     1127.36     1156.93     36.25 o 
   5  -1   5       27.65       18.78      3.98 o 
   6  -1   5        0.72       -1.35      5.30 o 
 -10   0   5       25.05       40.79      6.97 o 
  -9   0   5       65.59       77.97     14.95 o 
  -8   0   5      151.19      141.68     11.32 o 
  -7   0   5       27.54       30.62      2.99 o 
  -6   0   5      217.37      205.47      8.60 o 
  -5   0   5        1.68       11.60      1.79 o 
  -4   0   5     1076.79     1324.30     34.42 o 
  -3   0   5     2965.89     3124.40    155.83 o 
  -2   0   5     1496.26     1289.07     38.24 o 
  -1   0   5      801.39      776.02     33.58 o 
   0   0   5        8.04        0.73      0.89 o 
   1   0   5       56.18       19.42      2.21 o 
   2   0   5       55.46       87.25      7.98 o 
   3   0   5        6.58        8.04      1.64 o 
   4   0   5      561.80      534.38     17.56 o 
   5   0   5      712.96      626.38     55.88 o 
 -10   1   5       55.41       35.77      6.62 o 
  -9   1   5      117.20      108.49     26.50 o 
  -8   1   5      252.87      227.46     13.27 o 
  -7   1   5      543.25      558.93     20.98 o 
  -6   1   5       54.49       64.76      5.52 o 
  -5   1   5        5.34        3.21      1.46 o 
  -4   1   5      251.56      228.55      7.16 o 
  -3   1   5       16.82       19.95      2.92 o 
  -2   1   5     1527.84     1572.41     51.77 o 
  -1   1   5     3186.04     3324.84    125.35 o 
   0   1   5     2480.03     2800.06    108.93 o 
   1   1   5        4.79        7.21      2.63 o 
   2   1   5       66.04       64.55      6.72 o 
   3   1   5       71.82       62.58      7.26 o 
   4   1   5        2.44       -0.68      2.33 o 
   5   1   5       65.67       67.15     13.18 o 
 -10   2   5       17.24       40.16      7.48 o 
  -9   2   5       16.17        4.57      4.20 o 
  -8   2   5      153.73      158.09     11.80 o 
  -7   2   5      623.80      651.04     22.10 o 
  -6   2   5      674.91      717.80     23.75 o 
  -5   2   5      213.32      217.07      7.14 o 
  -4   2   5       34.55       17.14      1.30 o 
  -3   2   5       15.51       12.29      5.01 o 
  -2   2   5      342.87      461.26     19.65 o 
  -1   2   5       73.60       81.03      5.48 o 
   0   2   5      764.94      702.78     29.24 o 
   1   2   5     1822.92     1846.26     77.43 o 
   2   2   5      196.94      207.59     13.89 o 
   3   2   5        0.03       -3.23      3.23 o 
   4   2   5       30.98       55.03      7.74 o 
  -9   3   5       12.37       30.86      5.76 o 
  -8   3   5        7.02       20.58      4.48 o 
  -7   3   5       67.22       53.24      3.99 o 
  -6   3   5      873.52      849.51     28.61 o 
  -5   3   5     1332.54     1375.92     52.74 o 
  -4   3   5     1336.15     1429.10     70.35 o 
  -3   3   5        5.75       18.45      5.49 o 
  -2   3   5      472.15      434.36     26.27 o 
  -1   3   5        2.67        5.45      2.64 o 
   0   3   5       67.99       71.88      7.93 o 
   1   3   5      405.65      430.74     23.73 o 
   2   3   5      390.28      406.97     23.70 o 
   3   3   5      118.62      120.43     11.22 o 
  -9   4   5       37.36       35.15     12.99 o 
  -8   4   5       14.90       12.03      6.02 o 
  -7   4   5        1.34        5.84      2.95 o 
  -6   4   5       59.31       52.35     13.13 o 
  -5   4   5      116.62      128.90     10.11 o 
  -4   4   5      470.04      471.65     22.21 o 
  -3   4   5      884.34      771.14    140.88 o 
  -2   4   5       89.55      108.04     12.94 o 
  -1   4   5        3.06        1.73      2.76 o 
   0   4   5       22.08       38.71      6.24 o 
   1   4   5        0.69        5.42      4.13 o 
   2   4   5      207.52      173.27     14.85 o 
  -8   5   5       91.85       66.57     12.70 o 
  -7   5   5       28.60       37.56      7.64 o 
  -6   5   5      191.34      194.11     14.12 o 
  -5   5   5        4.19       16.63     12.99 o 
  -4   5   5      104.50       92.92      8.53 o 
  -3   5   5      504.81      533.59     32.12 o 
  -2   5   5      700.61      677.26     36.73 o 
  -1   5   5      177.94      189.69     15.61 o 
   0   5   5       52.97       27.41      6.42 o 
  -7   6   5      199.49      170.49     21.11 o 
  -6   6   5       69.00       56.31      8.12 o 
  -5   6   5        4.25        3.01      3.45 o 
  -4   6   5        9.26       17.67      4.63 o 
  -3   6   5        8.39        4.43      4.08 o 
  -2   6   5      323.60      287.20     21.59 o 
  -1 -10   6       41.70       26.02      9.36 o 
   0 -10   6        6.12       29.44      7.08 o 
   1 -10   6        2.09       15.42      8.64 o 
   2 -10   6       11.33        5.45      4.07 o 
   3 -10   6      169.05      170.91     19.20 o 
   4 -10   6      277.55      263.62     30.95 o 
  -3  -9   6      121.25      133.20     33.91 o 
  -2  -9   6      173.25      178.37     14.54 o 
  -1  -9   6      318.25      318.05     22.11 o 
   0  -9   6       98.06       92.27     10.04 o 
   1  -9   6       11.50       19.92      7.40 o 
   2  -9   6        2.27       15.67      4.86 o 
   3  -9   6       52.18       31.78      8.69 o 
   4  -9   6      110.65       55.11      7.64 o 
   5  -9   6      249.31      250.34     31.23 o 
  -5  -8   6       20.69       12.33      5.44 o 
  -4  -8   6       39.92       67.37      9.65 o 
  -3  -8   6        3.72        6.52      3.74 o 
  -2  -8   6       97.24       94.36      9.40 o 
  -1  -8   6      331.89      384.70     23.26 o 
   0  -8   6      798.57      806.54     40.07 o 
   1  -8   6      900.35      942.81     82.38 o 
   2  -8   6      123.81      119.54      9.89 o 
   3  -8   6       54.12       58.45      8.88 o 
   4  -8   6       15.00       19.20      6.30 o 
   5  -8   6        5.34        1.72      3.92 o 
   6  -8   6       39.20       45.46     11.08 o 
  -6  -7   6       54.41       56.55     15.09 o 
  -5  -7   6       86.77       91.42     11.37 o 
  -4  -7   6      100.29       88.62      8.36 o 
  -3  -7   6        4.60        2.96      5.92 o 
  -2  -7   6        3.49       12.30     10.51 o 
  -1  -7   6      263.37      263.42     15.79 o 
   0  -7   6      743.18      773.82     39.70 o 
   1  -7   6     1023.55     1118.55     84.10 o 
   2  -7   6      401.74      430.45     23.53 o 
   3  -7   6        6.42       13.86      3.02 o 
   4  -7   6       36.90       51.53      8.31 o 
   5  -7   6       98.29      126.57     11.41 o 
   6  -7   6        0.11       11.07     11.22 o 
  -7  -6   6        1.70        9.43      3.53 o 
  -6  -6   6       99.49       77.23     21.54 o 
  -5  -6   6      407.53      434.39     25.06 o 
  -4  -6   6      825.83      880.38     46.23 o 
  -3  -6   6      873.51      831.97     37.99 o 
  -2  -6   6       53.73       64.06      6.45 o 
  -1  -6   6      175.47      139.27     10.05 o 
   0  -6   6      146.52      120.29      7.79 o 
   1  -6   6        1.36        7.75      4.73 o 
   2  -6   6      410.24      398.05     14.06 o 
   3  -6   6      827.55      846.23     28.77 o 
   4  -6   6      265.91      269.53     16.48 o 
   5  -6   6       21.48       15.90      4.66 o 
   6  -6   6        5.09        0.85      2.63 o 
  -7  -5   6        0.81       -1.43      5.16 o 
  -6  -5   6        8.95        1.38      2.25 o 
  -5  -5   6      366.26      362.69     20.24 o 
  -4  -5   6      559.83      620.23     32.72 o 
  -3  -5   6      760.97      763.34     36.08 o 
  -2  -5   6      355.47      368.41     19.54 o 
  -1  -5   6       19.59       17.32      3.58 o 
   0  -5   6      196.83      160.36      9.36 o 
   1  -5   6      353.23      327.24     14.23 o 
   2  -5   6       75.20       90.09      4.60 o 
   3  -5   6     1003.03     1050.34     34.97 o 
   4  -5   6      858.90      925.52     36.49 o 
   5  -5   6      637.82      675.62     36.70 o 
   6  -5   6       17.85       18.32      5.72 o 
  -8  -4   6      138.35      158.84     22.45 o 
  -7  -4   6      257.75      220.15     14.50 o 
  -6  -4   6        4.18        0.86      2.09 o 
  -5  -4   6      271.47      254.79     15.78 o 
  -4  -4   6      153.78      156.18     10.10 o 
  -3  -4   6       99.33       94.57     10.12 o 
  -2  -4   6     1701.07     1592.63     71.64 o 
  -1  -4   6     1714.19     1589.74     33.23 o 
   0  -4   6      438.98      488.74     12.47 o 
   1  -4   6      200.75      298.50     25.46 o 
   2  -4   6        9.94        5.00      2.27 o 
   3  -4   6       14.02       14.71      3.06 o 
   4  -4   6       87.05      119.84     20.75 o 
   5  -4   6      287.86      312.50     19.20 o 
   6  -4   6      232.20      234.66     16.78 o 
  -9  -3   6       67.93       41.36     11.18 o 
  -8  -3   6      169.15      170.59     18.91 o 
  -7  -3   6      181.39      217.88     13.70 o 
  -6  -3   6       43.77       43.94      3.67 o 
  -5  -3   6       38.72       55.95      5.03 o 
  -4  -3   6        4.23       11.48      1.67 o 
  -3  -3   6       75.64       44.88      4.57 o 
  -2  -3   6       29.65       43.39      4.53 o 
  -1  -3   6     2829.12     3018.51     74.97 o 
   0  -3   6     2919.93     3101.91     83.66 o 
   1  -3   6     1427.06     1589.46     44.71 o 
   2  -3   6        0.42        2.91      1.58 o 
   3  -3   6      150.53      135.96      6.68 o 
   4  -3   6        1.60        7.55      3.27 o 
   5  -3   6       38.23       24.63      4.66 o 
   6  -3   6      284.20      254.48     18.71 o 
  -9  -2   6       18.71       36.68      7.93 o 
  -8  -2   6        0.97       13.02     12.32 o 
  -7  -2   6       56.35       62.19      4.91 o 
  -6  -2   6     1123.78     1074.65     98.89 o 
  -5  -2   6     1318.00     1057.52    254.88 o 
  -4  -2   6       25.44       29.12      5.99 o 
  -3  -2   6        3.03        5.97      1.28 o 
  -2  -2   6       46.63       13.32      1.60 o 
  -1  -2   6        1.19       14.83      3.47 o 
   0  -2   6      659.98      716.28     18.61 o 
   1  -2   6     1304.18     1278.55     35.86 o 
   2  -2   6     1451.95     1525.01     45.17 o 
   3  -2   6      565.74      602.94     20.43 o 
   4  -2   6       22.45       28.66      8.02 o 
   5  -2   6      110.46      119.48      9.65 o 
   6  -2   6       13.64       15.95      7.64 o 
  -9  -1   6        2.62        3.28      3.48 o 
  -8  -1   6        6.91        0.43      7.12 o 
  -7  -1   6        1.83        4.42      1.85 o 
  -6  -1   6       21.72       24.31      6.29 o 
  -5  -1   6     1384.00     1484.17     45.00 o 
  -4  -1   6     1623.96     1646.90     46.09 o 
  -3  -1   6     1062.01     1077.61     27.97 o 
  -2  -1   6       57.14      101.49      3.64 o 
  -1  -1   6      244.08      143.24      4.53 o 
   0  -1   6        2.64       12.86      1.68 o 
   1  -1   6      269.47      286.94      8.76 o 
   2  -1   6     1331.88     1344.41     37.77 o 
   3  -1   6      407.39      435.02     15.46 o 
   4  -1   6       16.38       20.12      2.82 o 
   5  -1   6      142.23       89.88     18.05 o 
  -9   0   6      155.83      163.96     34.77 o 
  -8   0   6       23.79       21.66      4.10 o 
  -7   0   6        1.20        0.48      1.63 o 
  -6   0   6        1.74        0.10      1.57 o 
  -5   0   6        8.73       10.91      1.95 o 
  -4   0   6     1279.82     1376.11     57.36 o 
  -3   0   6     2612.69     2643.96    150.82 o 
  -2   0   6     1768.51     1857.31     45.57 o 
  -1   0   6      325.88      383.07     17.54 o 
   0   0   6       35.23       21.70      3.39 o 
   1   0   6      303.39      281.45     14.94 o 
   2   0   6       97.01      109.90      8.71 o 
   3   0   6      373.05      394.36     23.02 o 
   4   0   6      510.08      477.97     28.02 o 
   5   0   6      153.67      159.03     26.08 o 
  -9   1   6      190.99      171.85     17.67 o 
  -8   1   6      538.88      499.74     64.66 o 
  -7   1   6      225.58      197.74      8.84 o 
  -6   1   6        5.46        5.99      1.78 o 
  -5   1   6       38.68       24.56      4.57 o 
  -4   1   6       80.47       95.69      6.53 o 
  -3   1   6      259.85      266.70     12.55 o 
  -2   1   6      901.91     1004.23     41.45 o 
  -1   1   6      822.43      790.74     34.45 o 
   0   1   6       54.15       61.20      8.83 o 
   1   1   6       65.21       73.48      7.12 o 
   2   1   6        4.74       19.53      4.54 o 
   3   1   6        0.62        1.01      2.59 o 
   4   1   6       97.80       76.70     13.75 o 
  -9   2   6       72.89       56.44      8.02 o 
  -8   2   6      373.52      372.24     21.82 o 
  -7   2   6      516.70      543.37     20.15 o 
  -6   2   6      514.06      554.87     19.48 o 
  -5   2   6       81.97       96.65      8.08 o 
  -4   2   6      378.33      362.57     24.69 o 
  -3   2   6      483.38      438.93     20.15 o 
  -2   2   6        0.40       12.35     11.22 o 
  -1   2   6      940.99     1060.25     52.26 o 
   0   2   6     1345.04     1322.90     61.98 o 
   1   2   6      542.91      562.99     33.16 o 
   2   2   6       97.04       69.16      7.96 o 
   3   2   6        6.07       23.09      5.38 o 
  -9   3   6       11.13       51.10     13.56 o 
  -8   3   6        3.48        1.72      4.01 o 
  -7   3   6      138.85      144.13     10.87 o 
  -6   3   6      276.74      296.54     23.26 o 
  -5   3   6      228.09      260.36     17.04 o 
  -4   3   6       27.83       46.17      5.90 o 
  -3   3   6       56.30       58.99      7.13 o 
  -2   3   6        8.75        0.58      2.51 o 
  -1   3   6       15.93       14.84      4.45 o 
   0   3   6      225.43      194.85     21.82 o 
   1   3   6      239.19      242.97     16.60 o 
   2   3   6      368.38      326.59     22.92 o 
  -8   4   6       81.00      100.77     17.77 o 
  -7   4   6       40.10       62.98      6.99 o 
  -6   4   6       58.08       57.75      6.80 o 
  -5   4   6      553.61      565.70     28.26 o 
  -4   4   6     1164.41     1109.48     54.59 o 
  -3   4   6      625.56      552.93     30.79 o 
  -2   4   6        8.63        6.93      4.87 o 
  -1   4   6       95.95      126.65     12.59 o 
   0   4   6        2.18        5.12      3.67 o 
  -7   5   6        7.11       -5.44      5.44 o 
  -6   5   6        0.65        6.15      5.01 o 
  -5   5   6       83.09       48.95     13.28 o 
  -4   5   6      227.06      213.32     15.12 o 
  -3   5   6      121.18      152.20     13.40 o 
  -2   5   6      322.89      303.46     24.93 o 
  -1 -10   7        0.88        6.76      4.22 o 
   0 -10   7        9.18       -4.40      4.40 o 
   1 -10   7       24.74        7.11      4.52 o 
   2 -10   7       96.94       90.37     12.85 o 
   3 -10   7      385.92      375.56     36.87 o 
  -3  -9   7      107.33      130.54     14.81 o 
  -2  -9   7      426.75      442.72     29.84 o 
  -1  -9   7      375.30      356.95     26.50 o 
   0  -9   7       72.11       55.09      8.61 o 
   1  -9   7        2.98        7.83      5.16 o 
   2  -9   7       26.68       43.17      7.64 o 
   3  -9   7        8.20       10.02      4.45 o 
  -5  -8   7        1.71        1.81      3.30 o 
  -4  -8   7        4.17       -2.18      3.28 o 
  -3  -8   7       58.22       48.21      8.00 o 
  -2  -8   7      230.52      247.91     19.65 o 
  -1  -8   7      772.62      794.07     70.01 o 
   0  -8   7      320.61      321.05     33.53 o 
   1  -8   7        5.34        3.53      2.97 o 
   2  -8   7       48.93       52.53      7.09 o 
   3  -8   7       86.62       94.29      9.27 o 
   4  -8   7        7.34        4.30      4.39 o 
   5  -8   7      149.03      112.23     15.38 o 
  -6  -7   7      198.62      178.53     15.94 o 
  -5  -7   7      169.79      163.14     13.99 o 
  -4  -7   7        5.16        2.82      3.47 o 
  -3  -7   7        1.58        9.12      4.19 o 
  -2  -7   7       24.20       35.23      6.35 o 
  -1  -7   7       15.60       24.68      4.82 o 
   0  -7   7      209.24      209.51     13.19 o 
   1  -7   7      763.19      787.41     50.14 o 
   2  -7   7      695.64      702.25     37.76 o 
   3  -7   7       43.15       42.95      5.89 o 
   4  -7   7       22.68       37.54      6.21 o 
   5  -7   7       12.24        5.12      3.35 o 
  -7  -6   7       38.88       28.59      6.48 o 
  -6  -6   7       82.72      112.36     12.23 o 
  -5  -6   7      345.76      361.23     22.98 o 
  -4  -6   7      331.49      314.35     28.13 o 
  -3  -6   7        6.35        5.25      3.15 o 
  -2  -6   7      141.21      142.51     11.85 o 
  -1  -6   7      125.89      131.09      9.68 o 
   0  -6   7      238.28      257.78     16.51 o 
   1  -6   7      909.19      999.74     47.71 o 
   2  -6   7      404.65      401.94     17.42 o 
   3  -6   7      874.04      951.43     37.39 o 
   4  -6   7      237.40      243.77     15.57 o 
   5  -6   7       17.86       26.54      5.11 o 
   6  -6   7       16.01       28.73      6.05 o 
  -7  -5   7        6.88       19.96      5.30 o 
  -6  -5   7        0.17        5.49      6.92 o 
  -5  -5   7       38.86       45.38      6.85 o 
  -4  -5   7      454.66      487.38     28.19 o 
  -3  -5   7      756.80      709.24     32.93 o 
  -2  -5   7      857.73      804.87     55.21 o 
  -1  -5   7      107.03      135.58     11.08 o 
   0  -5   7      358.93      319.90     17.72 o 
   1  -5   7       13.08        7.89      1.71 o 
   2  -5   7      391.48      420.18     16.01 o 
   3  -5   7      670.84      682.47     26.17 o 
   4  -5   7      410.53      408.60     31.38 o 
   5  -5   7      103.82      126.53     11.34 o 
   6  -5   7       29.61       17.49      5.26 o 
  -8  -4   7       80.34       82.71     14.04 o 
  -7  -4   7        0.33        2.65      2.99 o 
  -6  -4   7        7.35       22.44      5.01 o 
  -5  -4   7       22.80       29.54      4.80 o 
  -4  -4   7      145.64      163.39     11.82 o 
  -3  -4   7     1316.29     1289.40     55.77 o 
  -2  -4   7      677.70      586.77     51.96 o 
  -1  -4   7     1219.97     1345.35     46.84 o 
   0  -4   7      379.26      490.73     14.64 o 
   1  -4   7       73.20       59.42      3.71 o 
   2  -4   7        2.79        1.28      1.66 o 
   3  -4   7        3.76        2.11      1.94 o 
   4  -4   7      248.95      254.70     16.50 o 
   5  -4   7      418.09      411.43     26.21 o 
  -8  -3   7      147.49      168.22     13.57 o 
  -7  -3   7      294.97      303.64     20.10 o 
  -6  -3   7      187.88      152.00     38.97 o 
  -5  -3   7        2.43        8.21      3.51 o 
  -4  -3   7      389.02      371.29     10.83 o 
  -3  -3   7       19.84       43.42      2.33 o 
  -2  -3   7     1410.55     1603.18     43.58 o 
  -1  -3   7     1768.57     1748.10     48.09 o 
   0  -3   7     1628.67     1723.48     52.12 o 
   1  -3   7      484.12      521.48     19.41 o 
   2  -3   7        2.68       11.55      6.84 o 
   3  -3   7      126.58      131.01      6.97 o 
   4  -3   7       12.98       25.77      6.78 o 
   5  -3   7       13.24        8.70      4.04 o 
  -9  -2   7        0.03        3.82      5.64 o 
  -8  -2   7       76.97       71.90     11.84 o 
  -7  -2   7      484.46      500.41     21.13 o 
  -6  -2   7      168.66      183.09     17.53 o 
  -5  -2   7      535.69      554.69     38.64 o 
  -4  -2   7      635.75      731.68     25.88 o 
  -3  -2   7       61.58       41.48      3.04 o 
  -2  -2   7       17.12       16.06      4.78 o 
  -1  -2   7       79.08       97.37      6.11 o 
   0  -2   7      819.75      885.36     36.66 o 
   1  -2   7      982.14      970.45     40.92 o 
   2  -2   7       82.68       87.05      4.98 o 
   3  -2   7        5.23        6.81      2.89 o 
   4  -2   7       14.65       38.21     11.27 o 
   5  -2   7        8.31       -5.83      7.07 o 
  -9  -1   7        9.43        2.87      3.92 o 
  -8  -1   7       59.02       70.77      6.07 o 
  -7  -1   7        5.58        5.33      2.30 o 
  -6  -1   7     1095.41     1138.35     40.32 o 
  -5  -1   7     1589.44     1635.47     53.95 o 
  -4  -1   7      862.15      854.41     26.59 o 
  -3  -1   7       51.64       69.94      5.04 o 
  -2  -1   7      123.96      102.72      4.44 o 
  -1  -1   7      278.23      250.70      7.84 o 
   0  -1   7      106.40       92.05      3.83 o 
   1  -1   7      105.18      101.13      7.95 o 
   2  -1   7      825.96      847.99     42.88 o 
   3  -1   7      923.69      934.41     47.24 o 
   4  -1   7      215.72      168.68     21.40 o 
  -9   0   7       56.87       38.00      6.24 o 
  -8   0   7      106.51       69.94      7.63 o 
  -7   0   7        1.36        2.55      2.02 o 
  -6   0   7        2.81       -1.90      1.90 o 
  -5   0   7       17.98       25.83      2.58 o 
  -4   0   7      345.08      376.63     16.74 o 
  -3   0   7     1177.96     1122.01     48.38 o 
  -2   0   7      121.04      134.03      8.77 o 
  -1   0   7        9.40        7.63      3.17 o 
   0   0   7       10.46       14.38      3.44 o 
   1   0   7       47.37       61.10      7.64 o 
   2   0   7      379.48      347.69     22.68 o 
   3   0   7      269.40      260.65     19.10 o 
  -9   1   7      218.94      214.79     36.30 o 
  -8   1   7      146.80      135.27     21.11 o 
  -7   1   7        0.59        2.02      1.90 o 
  -6   1   7      182.57      200.62     13.26 o 
  -5   1   7      125.72      141.19      9.84 o 
  -4   1   7        2.59        2.48      2.35 o 
  -3   1   7      467.39      482.98     21.81 o 
  -2   1   7     1598.03     1765.90     80.89 o 
  -1   1   7     1300.92     1375.43     66.38 o 
   0   1   7      288.79      256.84     16.52 o 
   1   1   7        4.78        3.13      3.30 o 
   2   1   7       30.70       46.89      7.23 o 
   3   1   7        8.61       14.55      5.22 o 
  -9   2   7       11.56        3.82      6.02 o 
  -8   2   7      119.71      131.43     19.10 o 
  -7   2   7      350.80      352.30     30.90 o 
  -6   2   7       32.71       43.29      6.12 o 
  -5   2   7        0.40        9.18     10.89 o 
  -4   2   7       27.26       22.00     12.13 o 
  -3   2   7       21.25       17.02      4.23 o 
  -2   2   7      306.67      277.02     18.74 o 
  -1   2   7      808.42      775.39     39.54 o 
   0   2   7      499.63      526.87     33.24 o 
   1   2   7       33.33       41.82      7.04 o 
   2   2   7       11.50        3.35      3.99 o 
  -8   3   7       16.14       17.57      7.93 o 
  -7   3   7      153.43      176.83     12.92 o 
  -6   3   7      880.73      884.45     47.67 o 
  -5   3   7      600.75      616.15     34.35 o 
  -4   3   7        3.84       15.52      9.31 o 
  -3   3   7        4.85       16.50      4.85 o 
  -2   3   7        0.70        1.64      6.26 o 
  -1   3   7        1.01       -0.93      2.92 o 
   0   3   7      273.18      264.07     21.19 o 
  -7   4   7       41.28       20.00      5.31 o 
  -6   4   7      122.82      116.06     12.39 o 
  -5   4   7      369.57      409.43     29.28 o 
  -4   4   7      424.40      448.65     27.69 o 
  -3   4   7       83.10       70.74      9.03 o 
  -2   4   7        8.81       -1.89      7.98 o 
   0 -10   8       10.72       44.73      9.07 o 
   1 -10   8        9.93        2.64      3.75 o 
  -3  -9   8      178.02      184.60     17.12 o 
  -2  -9   8      171.82      187.30     25.79 o 
  -1  -9   8       40.95       29.30      7.23 o 
   0  -9   8        2.60       -2.13      3.30 o 
   1  -9   8       70.66       67.22      9.65 o 
   2  -9   8        6.17       11.97      4.66 o 
   3  -9   8      155.22      136.78     21.11 o 
  -4  -8   8        1.36        3.51      6.02 o 
  -3  -8   8       18.64       17.08      5.66 o 
  -2  -8   8      266.91      246.25     19.27 o 
  -1  -8   8      345.92      341.61     22.35 o 
   0  -8   8      248.64      255.26     18.35 o 
   1  -8   8       36.96       31.16      6.95 o 
   2  -8   8        6.57       -3.40      3.85 o 
   3  -8   8       10.90        0.76      2.96 o 
   4  -8   8        9.99       16.62      6.49 o 
  -6  -7   8      173.01      166.87     15.35 o 
  -5  -7   8       37.98       30.00      6.13 o 
  -4  -7   8        0.20        4.83      4.19 o 
  -3  -7   8       37.76       33.86      6.14 o 
  -2  -7   8        7.72       11.03      4.20 o 
  -1  -7   8      385.54      406.54     25.47 o 
   0  -7   8      686.12      716.97     41.92 o 
   1  -7   8      774.13      822.54     50.14 o 
   2  -7   8       34.17       39.14      6.73 o 
   3  -7   8        8.97       21.40      7.35 o 
   4  -7   8       31.90       18.15      6.30 o 
  -6  -6   8      194.35      215.83     19.24 o 
  -5  -6   8      200.10      234.47     19.31 o 
  -4  -6   8      137.66      151.37     14.32 o 
  -3  -6   8       36.83       29.21      5.94 o 
  -2  -6   8       15.45       15.08      4.54 o 
  -1  -6   8        1.45        5.96      3.55 o 
   0  -6   8       17.07       23.35      5.14 o 
   1  -6   8      723.09      738.22     40.15 o 
   2  -6   8     1404.55     1326.37     75.69 o 
   3  -6   8      204.48      199.58     11.06 o 
   4  -6   8        3.23        0.68      2.69 o 
   5  -6   8       24.77       31.23      7.45 o 
  -7  -5   8        4.02        8.81      3.08 o 
  -6  -5   8        1.17        5.61      4.05 o 
  -5  -5   8      339.60      336.64     22.97 o 
  -4  -5   8      742.27      805.75     46.36 o 
  -3  -5   8      779.69      787.78     46.90 o 
  -2  -5   8       22.63       22.45      4.02 o 
  -1  -5   8       33.22       31.84      4.68 o 
   0  -5   8      164.69      191.70     12.33 o 
   1  -5   8       17.22       17.78      2.72 o 
   2  -5   8       68.87       73.85      5.58 o 
   3  -5   8      372.39      395.75     18.08 o 
   4  -5   8      132.92      137.03     11.93 o 
   5  -5   8       25.20       31.96      9.26 o 
  -8  -4   8       18.24       16.81      8.88 o 
  -7  -4   8        3.19        3.94      4.87 o 
  -6  -4   8        2.95        6.13      2.40 o 
  -5  -4   8       47.40       41.50      5.77 o 
  -4  -4   8      141.28      149.83     11.68 o 
  -3  -4   8      741.59      733.48     34.88 o 
  -2  -4   8     2223.17     2269.42    102.97 o 
  -1  -4   8      464.10      477.22     15.20 o 
   0  -4   8       73.71       64.66      5.56 o 
   1  -4   8      441.47      445.07     16.65 o 
   2  -4   8       58.26       55.13      9.06 o 
   3  -4   8      121.69       97.10      7.33 o 
   4  -4   8      142.68      145.48     11.08 o 
  -8  -3   8      172.27      176.68     13.68 o 
  -7  -3   8      222.18      207.17     17.41 o 
  -6  -3   8       45.59       26.23      3.41 o 
  -5  -3   8       60.62       61.83      6.51 o 
  -4  -3   8       26.87       30.24      4.34 o 
  -3  -3   8      111.14      116.07      5.12 o 
  -2  -3   8      287.38      288.41     10.14 o 
  -1  -3   8      537.80      579.88     19.31 o 
   0  -3   8      148.73      152.06      6.83 o 
   1  -3   8      109.98      102.16      5.96 o 
   2  -3   8        3.05        6.15      2.37 o 
   3  -3   8       29.56       42.86      6.77 o 
   4  -3   8      139.55       92.93     17.10 o 
  -8  -2   8      103.49       93.37     15.52 o 
  -7  -2   8      344.50      350.58     22.06 o 
  -6  -2   8      616.75      638.04     25.31 o 
  -5  -2   8       93.73       83.13     13.10 o 
  -4  -2   8       65.38       65.94      4.50 o 
  -3  -2   8      357.03      328.05     11.85 o 
  -2  -2   8       90.74       74.95      9.69 o 
  -1  -2   8      427.16      416.31     14.56 o 
   0  -2   8     1049.32     1015.18     34.83 o 
   1  -2   8      950.47     1027.68     48.62 o 
   2  -2   8      419.74      403.45     23.18 o 
   3  -2   8       39.97       28.09      5.83 o 
   4  -2   8        0.45       10.22      7.74 o 
  -9  -1   8        2.24        6.88      5.44 o 
  -8  -1   8       15.53        4.85      3.18 o 
  -7  -1   8       53.38       53.83      6.87 o 
  -6  -1   8      166.40      187.21      9.50 o 
  -5  -1   8      471.10      518.21     19.74 o 
  -4  -1   8      179.26      182.61     10.21 o 
  -3  -1   8       47.52       39.92      3.07 o 
  -2  -1   8       12.61       19.38      4.17 o 
  -1  -1   8        8.39       13.02      3.87 o 
   0  -1   8      521.13      456.24     23.23 o 
   1  -1   8      669.39      654.03     36.62 o 
   2  -1   8      327.37      351.77     23.96 o 
   3  -1   8      232.54      209.72     17.48 o 
  -8   0   8       14.13       31.75      8.14 o 
  -7   0   8       87.26      105.59      7.18 o 
  -6   0   8        1.48       11.20      6.85 o 
  -5   0   8      616.61      622.24     32.17 o 
  -4   0   8      865.86      912.96     42.15 o 
  -3   0   8      675.09      718.42     33.44 o 
  -2   0   8      493.84      525.28     29.21 o 
  -1   0   8       23.65       18.41      4.83 o 
   0   0   8       82.15      108.03     17.67 o 
   1   0   8        1.59        4.58      3.27 o 
   2   0   8      248.97      226.91     17.79 o 
  -8   1   8       16.16       14.33      7.07 o 
  -7   1   8       35.07       24.92     10.70 o 
  -6   1   8        1.48       18.17      8.31 o 
  -5   1   8       24.82       30.20     12.51 o 
  -4   1   8      337.03      312.67     17.57 o 
  -3   1   8     1061.74      987.41     48.77 o 
  -2   1   8      500.51      483.78     92.70 o 
  -1   1   8      252.12      271.56     21.02 o 
   0   1   8       40.22       31.58      6.19 o 
   1   1   8       13.03       35.39      6.45 o 
  -8   2   8      283.94      273.26     30.09 o 
  -7   2   8      181.13      191.47     15.75 o 
  -6   2   8       51.48       34.98      6.04 o 
  -5   2   8        2.13        1.12      6.45 o 
  -4   2   8        3.06       15.49      7.78 o 
  -3   2   8       49.42       28.80      6.41 o 
  -2   2   8      432.55      466.80     32.17 o 
  -1   2   8      335.06      383.40     26.07 o 
   0   2   8      207.44      202.44     19.99 o 
  -6   3   8      246.08      278.22     22.07 o 
  -5   3   8      224.14      171.33     15.93 o 
  -4   3   8       32.60       17.76      5.26 o 
  -3   3   8       61.11       85.31     18.82 o 
  -2   3   8        3.76       20.23     10.08 o 
  -2  -9   9      110.34      118.62     13.45 o 
  -1  -9   9        6.50        1.34      5.78 o 
   0  -9   9        9.71       27.46      7.16 o 
   1  -9   9        7.52       -0.72      3.82 o 
   2  -9   9       26.89       36.81      8.45 o 
  -4  -8   9        2.74       -0.29      3.49 o 
  -3  -8   9       82.44       92.86     10.47 o 
  -2  -8   9      195.68      241.18     20.88 o 
  -1  -8   9      426.55      467.80     35.63 o 
   0  -8   9      208.30      173.75     14.18 o 
   1  -8   9        1.43       -1.86      5.73 o 
   2  -8   9       28.51       45.19      8.63 o 
   3  -8   9        0.07        2.87      5.73 o 
  -5  -7   9       11.68        6.43      8.21 o 
  -4  -7   9       11.64       19.81      5.84 o 
  -3  -7   9        1.97        2.85      3.14 o 
  -2  -7   9      111.71      103.67     12.66 o 
  -1  -7   9      456.74      492.92     37.44 o 
   0  -7   9      465.56      498.80     31.91 o 
   1  -7   9      110.73      135.39     19.91 o 
   2  -7   9      134.14       98.54     10.46 o 
   3  -7   9        6.63       18.24      7.26 o 
  -6  -6   9      183.02      188.29     18.91 o 
  -5  -6   9      262.16      256.17     19.79 o 
  -4  -6   9       84.72       75.85     15.38 o 
  -3  -6   9        5.62       20.55      5.29 o 
  -2  -6   9        8.39       13.07      4.10 o 
  -1  -6   9        0.19        1.62      3.40 o 
   0  -6   9      259.18      238.64     18.63 o 
   1  -6   9      570.03      570.34     31.61 o 
   2  -6   9      119.59      129.99     17.14 o 
   3  -6   9        2.69        1.62      4.11 o 
  -7  -5   9       17.20        2.96      4.87 o 
  -6  -5   9       85.11      105.67     18.10 o 
  -5  -5   9      174.76      191.34     18.72 o 
  -4  -5   9      471.91      482.71     31.90 o 
  -3  -5   9      197.01      177.14     12.94 o 
  -2  -5   9       12.76       21.50      5.22 o 
  -1  -5   9       80.54       82.61      8.56 o 
   0  -5   9       76.48       90.59     12.85 o 
   1  -5   9       50.53       37.64      6.59 o 
   2  -5   9      217.95      216.78     11.98 o 
   3  -5   9      597.27      524.18     41.93 o 
  -7  -4   9       29.52       48.01      8.02 o 
  -6  -4   9       14.67       25.28      6.04 o 
  -5  -4   9       54.76       60.85      7.09 o 
  -4  -4   9      392.22      410.09     24.52 o 
  -3  -4   9      661.97      682.43     41.79 o 
  -2  -4   9      246.66      255.83     16.56 o 
  -1  -4   9       25.63       29.20      3.93 o 
   0  -4   9        4.81        5.65      2.03 o 
   1  -4   9        1.21        5.00      2.60 o 
   2  -4   9       88.69       65.89      5.63 o 
   3  -4   9      213.66      205.26     23.11 o 
  -8  -3   9       82.66       88.35     17.48 o 
  -7  -3   9       74.91       73.01      8.97 o 
  -6  -3   9        8.74        1.57      2.06 o 
  -5  -3   9       13.18       28.70      9.03 o 
  -4  -3   9       11.23       16.66      3.92 o 
  -3  -3   9      115.64      120.70      6.40 o 
  -2  -3   9      605.08      593.99     24.83 o 
  -1  -3   9     1287.05     1274.78     46.07 o 
   0  -3   9      405.03      371.97     14.12 o 
   1  -3   9        0.93        0.91      2.65 o 
   2  -3   9       13.61       -1.61      4.73 o 
   3  -3   9       12.16       -2.77      5.44 o 
  -8  -2   9      126.82      111.78     11.10 o 
  -7  -2   9      286.15      279.79     26.65 o 
  -6  -2   9      214.52      217.07     23.78 o 
  -5  -2   9        0.10        5.02      1.83 o 
  -4  -2   9       65.96       87.44      5.35 o 
  -3  -2   9       10.35        9.90      3.21 o 
  -2  -2   9      264.91      250.17     15.46 o 
  -1  -2   9      406.02      446.88     26.00 o 
   0  -2   9      696.81      694.61     35.43 o 
   1  -2   9      582.07      573.35     35.11 o 
   2  -2   9       10.36        8.08      3.85 o 
  -7  -1   9      125.17      135.60     11.20 o 
  -6  -1   9      185.73      224.49     15.28 o 
  -5  -1   9      545.81      549.61     29.54 o 
  -4  -1   9      378.14      331.59     18.38 o 
  -3  -1   9        0.60       -1.72      3.15 o 
  -2  -1   9        8.54       14.81      8.45 o 
  -1  -1   9       22.73       22.66      5.53 o 
   0  -1   9      181.85      172.64     14.55 o 
   1  -1   9      363.04      359.52     24.41 o 
  -7   0   9        0.28       -2.40      2.88 o 
  -6   0   9      174.44      154.24     12.48 o 
  -5   0   9      602.62      643.16     36.80 o 
  -4   0   9      661.02      714.77     38.29 o 
  -3   0   9      306.88      309.73     20.16 o 
  -2   0   9        9.13        8.00      4.36 o 
  -1   0   9        9.55       24.64      5.57 o 
   0   0   9        1.71       -1.44      3.61 o 
  -7   1   9        2.10        4.11      3.68 o 
  -6   1   9       10.76        5.95      3.95 o 
  -5   1   9       22.51       14.72      6.45 o 
  -4   1   9      154.92      167.43     14.12 o 
  -3   1   9      462.02      466.43     30.87 o 
  -2   1   9      335.81      359.37     27.14 o 
  -1   1   9       12.22        9.80      6.92 o 
  -5   2   9       25.17       39.59      6.86 o 
  -4   2   9        0.12        0.35      2.96 o 
  -3   2   9       37.02       30.98      7.23 o 
  -3  -8  10      132.94      146.64     35.10 o 
  -2  -8  10      259.20      310.65     28.50 o 
  -1  -8  10       57.84       63.34     10.02 o 
   0  -8  10       24.41       11.79      5.70 o 
   1  -8  10        1.30        0.18      3.54 o 
  -4  -7  10        0.29        2.98      9.65 o 
  -3  -7  10        1.53        0.17      3.87 o 
  -2  -7  10       84.01      106.15     19.10 o 
  -1  -7  10      552.19      578.39     40.02 o 
   0  -7  10      404.10      395.10     27.21 o 
   1  -7  10       52.96       46.65      7.65 o 
   2  -7  10        1.57        8.41      5.44 o 
  -5  -6  10       76.40       69.41     11.07 o 
  -4  -6  10        5.99       -1.03      3.17 o 
  -3  -6  10        6.66       -3.88      4.14 o 
  -2  -6  10        3.21       -1.12      3.10 o 
  -1  -6  10       79.69       68.40      8.74 o 
   0  -6  10      194.19      174.76     15.70 o 
   1  -6  10      287.86      281.02     19.98 o 
   2  -6  10      210.79      181.84     16.26 o 
  -6  -5  10      136.26      133.82     15.72 o 
  -5  -5  10      490.58      482.73     32.69 o 
  -4  -5  10      302.66      293.48     30.18 o 
  -3  -5  10       32.91       26.37      5.60 o 
  -2  -5  10        1.04        3.02      3.65 o 
  -1  -5  10       42.02       55.92      7.72 o 
   0  -5  10        0.09        4.37      3.32 o 
   1  -5  10      403.28      350.85     24.29 o 
   2  -5  10      494.73      445.09     49.09 o 
  -6  -4  10        2.65        2.96      5.64 o 
  -5  -4  10       23.70       31.25      6.44 o 
  -4  -4  10      363.99      372.66     25.07 o 
  -3  -4  10      509.08      502.51     50.57 o 
  -2  -4  10      117.79      109.80     11.27 o 
  -1  -4  10       21.85        7.53      3.68 o 
   0  -4  10       38.93        9.46      6.97 o 
   1  -4  10        0.95       -0.48      3.92 o 
  -7  -3  10        3.75        9.30      4.76 o 
  -6  -3  10        6.41       17.56      6.64 o 
  -5  -3  10        3.81        4.94      3.82 o 
  -4  -3  10       25.14       18.48      4.68 o 
  -3  -3  10      402.99      426.18     36.96 o 
  -2  -3  10      812.16      832.37     43.60 o 
  -1  -3  10      482.23      494.78     27.89 o 
   0  -3  10       55.83       49.03      6.78 o 
   1  -3  10       32.62       43.82      7.24 o 
  -7  -2  10      236.66      229.14     25.98 o 
  -6  -2  10      104.00       63.13     11.27 o 
  -5  -2  10        8.89       -5.16      6.40 o 
  -4  -2  10        1.04        4.16      3.01 o 
  -3  -2  10        9.63        2.88      2.90 o 
  -2  -2  10      170.07      182.81     17.67 o 
  -1  -2  10      302.40      316.64     22.99 o 
   0  -2  10      170.30      184.91     14.11 o 
  -6  -1  10      366.64      386.83     42.03 o 
  -5  -1  10      150.70      173.06     14.56 o 
  -4  -1  10       17.57       12.67      7.45 o 
  -3  -1  10       52.72       94.40      9.52 o 
  -2  -1  10       13.57       39.80      6.81 o 
  -1  -1  10       36.84       28.83     13.71 o 
  -5   0  10      157.75      177.65     16.22 o 
  -4   0  10      245.30      230.76     19.65 o 
  -3   0  10      147.23      137.43     13.02 o 
  -2   0  10        4.53       18.41      5.97 o 
  -4  -6  11        1.11        0.30      3.45 o 
  -3  -6  11       60.08       85.88     12.38 o 
  -2  -6  11        1.75       -1.02      3.27 o 
  -1  -6  11      310.56      271.92     23.35 o 
  -4  -5  11      105.94       84.93      9.52 o 
  -3  -5  11       60.67       27.94      6.10 o 
  -2  -5  11        0.54        4.58      5.83 o 
  -1  -5  11        0.16        1.05      5.92 o 
  -5  -4  11      242.14      236.59     32.95 o 
  -4  -4  11      267.89      274.79     38.87 o 
  -3  -4  11      190.28      247.95     35.15 o 
  -2  -4  11       61.25       43.75     12.51 o 
  -1  -4  11       20.15       56.93     14.23 o 
  -5  -3  11        8.80        9.36      8.41 o 
  -4  -3  11       76.18       89.59     15.28 o 
  -3  -3  11      265.54      245.37     28.27 o 
  -2  -3  11      259.42      250.82     27.79 o 
  -4  -2  11        4.53        1.72      4.87 o 
                                                 
